# Supplementary material for: Reduced olfactory performance is associated with changed microbial diversity, oralization, and accumulation of dead biomaterial in the nasal olfactory area
Source: Microbiol Spectr. 2024 Jan 9;12(2):e01549-23. doi: 10.1128/spectrum.01549-23 (PMC10846256; doi:10.1128/spectrum.01549-23)
Supplement: Supplemental tables — Tables S1 to S15. [file spectrum.01549-23-s0004.xlsx]

## Sheet: Overview
Reduced olfactory performance is associated with changed microbial diversity, oralization and accumulation of dead biomaterial in the nasal olfactory area
Christina Kumpitsch, Florian Ph.S. Fischmeister, Sonja Lackner, Sandra Holasek, Tobias Madl, Hansjörg Habisch, Axel Wolf, Veronika Schöpf, Christine Moissl-Eichinger
Overview of Supplementary Tables
study	location	PMA treatment	Supp. Table
Nose 2.0 + pilot	x	x	Supplementary Table 1. Detailed Metadata information of the two study cohorts
Nose 2.0 + pilot	x	x	Supplementary Table 2. Comparison of the metadata of the study cohorts
Nose 2.0 + pilot	x	x	Supplementary Table 3. Comparison of the metadata between the study cohorts
Nose 2.0 + pilot	nose	no	Supplementary Table 4. Features and read counts of non PMA treated nasal samples - amplicon sequencing
Nose 2.0 + pilot	nose	yes + no	Supplementary Table 5. Comparison of signatures found in the amplicon sequencing dataset of untreated nasal samples
Nose 2.0 + pilot	nose	no	Supplementary Table 6. Statistical significant differential abundant microbial taxa found in the different dataset
Nose 2.0	nose	yes	Supplementary Table 7. Features and read counts of PMA treated nasal samples - amplicon sequencing (Nose 2.0 only)
Nose 2.0	nose	yes +no	Supplementary Table 8. Signatures found in the amplicon dataset of PMA treated and untreated samples (Nose 2.0 only)
Nose 2.0	nose	no	Supplementary Table 9. Features and read counts of nasal samples - metatranscriptomics BACTERIA (Nose 2.0 only)
Nose 2.0	nose	no	Supplementary Table 10. Features and read counts of nasal samples - metatranscriptomics functional information BACTERIA (Nose 2.0 only)
Nose 2.0	stool	yes	Supplementary Table 11. Features and read counts of stool samples - 16S rRNA gene sequencing (Nose 2.0 only)
Nose 2.0	stool	yes	Supplementary Table 12. Statistical significant differential abundant microbial taxa found in the stool dataset (Nose 2.0 only)
Nose 2.0	nose + stool	no (nose), yes (stool)	Supplementary Table 13. Taxonomic signatures shared between nasal and stool samples of normosmics and dysosmics (Nose 2.0, amplicon).
Nose 2.0	diet	x	Supplementary Table 14. Statistical significant dietary nutrients based on diet (Nose 2.0 only)
Nose 2.0	stool metabolites	x	Supplementary Table 15. Statistical significant differences based on metabolites (Nose 2.0 only)

## Sheet: SuppTable1
Supplementary Table 1. Detailed Metadata information of the two study cohorts
			GENERAL				OLFACTION									BLOOD			DIET---------------------------------------------DIET---------------------------------------------DIET---------------------------------------------DIET---------------------------------------------DIET---------------------------------------------DIET---------------------------------------------DIET---------------------------------------------DIET---------------------------------------------DIET---…
Study	Study_ID	LabID	Sex	age	weight	BMI	TDI-Score	Threshold (T)	Discrimination (D)	Identification (I)	maingroups	subgroups	T_maingroup	D_maingroup	I_maingroup	C-reactive protein	glucose	IL6L1	Energy	amount	alcohol	bread	cereals	cereals	eggs	fish	meat	fruits	vegetables	leguminoses	potatoes	MK PFL	MK TIER	milk	drinks	oil and fat	confectionery	wild	processed meat	PROTEIN - AMINO ACIDS
			female/male	years	kg			score	score	score	olfaction	olfaction	olfaction	olfaction	olfaction				kcal	mg	mg	mg	mg	mg	mg	mg	mg	mg	mg	mg	mg	mg	mg	mg	mg	mg	mg	mg	mg	ZE (protein [mg] )	EEA (essential amino acids [mg] )	ENA (non-essential amino acids [mg] )	EARG (Arginine [mg] )	EASP (Aspartic acid [mg] )	ECYS (Cystine [mg] )	EGLU (Glutamic acid [mg] )	EGLY (Glycine [mg] )	EH (Uric acid [mg] )	EHIS (Histidine [mg] )
Nose 2.0	ID001	nose58_nonPMA	male	42	75	21	16	1	9	6	dysosmia	anosmic	dysosmic	dysosmic	dysosmic	0.8	87	2.8	1612.28	171707	8527.05	3986.28	5317.93	1651.08	6149.06	896.867	1195.82	7302.7	1993.45	166.224	3266.8	15608.3	2719.13	2325.28	104776	708.934	1517.11	1494.78	2104.47	3878.08	1909.93	1971.26	222.675	333.419	56.2781	823.469	171.019	20.641	105.688
Nose 2.0	ID003	nose59_nonPMA	female	39	59	19	12	1	6	5	dysosmia	anosmic	dysosmic	dysosmic	dysosmic	< 0.6	90	2.0	2311.77	293508	3058.7	3322.13	3245.57	946.028	9412.27	1181.78	1298.14	115.928	7067.74	0	2819.05	11667.7	2124.35	15746.4	226791	409.21	1127.27	144.911	3029.28	6246	3175.55	3071.25	301.21	471.96	66.9219	1313.87	195.715	18.5018	176.027
Nose 2.0	ID004	nose1_nonPMA	male	22	77	26	38.5	9.5	13	16	normosmia	good normosmic	normosmic	normosmic	normosmic	< 0.6	90	3.0	1556.32	174636	5621.59	1376.32	2409.53	143.287	41682.9	0	688.162	1721.37	860.363	286.573	1319.78	4589.67	1577.44	14497	94659.8	172.201	1594.79	860.363	573.789	4214.64	1971.46	2245.56	216.802	313.276	72.2474	1015.43	162.823	15.0965	118.684
Nose 2.0	ID005	nose60_nonPMA	female	23	71	22	29.25	1.25	13	15	dysosmia	hyposmic	dysosmic	normosmic	normosmic	NA	NA	NA	1291.53	127119	10229.7	4697.53	5809.39	939.97	14938.1	311.259	622.517	5809.39	2488.52	0	3421.52	15061.2	2481.55	5348.69	50880	449.08	2504.78	933.002	193.569	3647.05	1763.69	1884.76	204.794	289.582	52.0824	827.445	138.683	18.7715	98.6861
Nose 2.0	ID007	nose61_nonPMA	female	22	52	21	29	5	14	10	dysosmia	hyposmic	dysosmic	normosmic	dysosmic	< 0.6	84	1.6	NA	NA	NA	NA	NA	NA	NA	NA	NA	NA	NA	NA	NA	NA	NA	NA	NA	NA	NA	NA	NA	NA	NA	NA	NA	NA	NA	NA	NA	NA	NA
Nose 2.0	ID008	nose62_nonPMA	female	31	65	24	10	1	5	4	dysosmia	anosmic	dysosmic	dysosmic	dysosmic	2.3	89	3.2	964.6	167079	5766.12	6662.87	1481.44	1018.04	4804.06	2332.57	1110.3	3331.95	31101	231.184	6524.98	6987.35	509.019	15070.5	74977.2	768.194	1958.32	555.671	1887.83	4163.17	2071.37	2092.83	225.816	355.595	52.824	892.747	157.575	15.2633	107.298
Nose 2.0	ID011	nose63_nonPMA	male	35	86	27	6	1	2	3	dysosmia	anosmic	dysosmic	dysosmic	dysosmic	6.8	100	< 1.5	2157.02	180942	17912.7	2979.57	1490.02	465.457	18783.3	819.649	1391.27	5458.46	3478.41	0	2375.5	6617.46	5753.77	6159.42	102157	852.565	1357.43	745.009	2144.63	4295.91	2089.38	2214.28	230.178	352.234	64.9192	942.193	184.866	19.9256	121.29
Nose 2.0	ID012	nose64_nonPMA	female	29	60	21	17	1	7	9	dysosmia	hyposmic	dysosmic	dysosmic	dysosmic	< 0.6	89	< 1.5	2308.6	263824	2514.08	2553.5	5370.79	2302.26	8357.01	452.655	185.827	1392.19	1701.46	386.815	1257.04	8105.35	1272.63	614.658	215146	65.8408	9523.52	2437.41	185.394	2997.2	1427.08	1570.32	154.582	232.981	44.2528	686.165	126.526	13.4974	76.9436
Nose 2.0	ID013	nose2_nonPMA	female	25	48	18	36.75	7.75	14	15	normosmia	good normosmic	normosmic	normosmic	normosmic	< 0.6	84	< 1.5	1356.02	457481	6648.87	5400.36	3660.71	1691.72	12244.7	0	395.274	11061.8	987.449	16.2239	1454.99	6156.25	1810.45	17199.6	385581	365.039	2490.38	0	316.367	3423.6	1623.95	1800.19	158.624	249.6	46.4211	811.637	114.232	13.1016	93.0525
Nose 2.0	ID014	nose65_nonPMA	female	22	74	24	16.5	4.5	8	4	dysosmia	anosmic	dysosmic	dysosmic	dysosmic	1.0	89	2.3	2484.72	163057	0	3880.92	970.331	8049.2	3750.93	0	1034.72	9477.12	1293.51	8.85412	0	1688.72	0	14490.2	112980	661.242	1983.32	1293.51	1495.14	3279.19	1593.08	1686.54	154.626	253.216	41.3371	714.431	121.961	12.8115	86.196
Nose 2.0	ID016	nose66_nonPMA	female	38	62	23	18	1	9	8	dysosmia	hyposmic	dysosmic	dysosmic	dysosmic	NA	NA	NA	NA	NA	NA	NA	NA	NA	NA	NA	NA	NA	NA	NA	NA	NA	NA	NA	NA	NA	NA	NA	NA	NA	NA	NA	NA	NA	NA	NA	NA	NA	NA
Nose 2.0	ID017	nose67_nonPMA	female	35	96	33	8	1	3	4	dysosmia	anosmic	dysosmic	dysosmic	dysosmic	5.4	95	3.4	1240.23	300187	3814.62	648.267	467.655	3671.09	4772.5	1814.18	1554.55	2591.45	1079.64	216.089	5729.58	5651.37	3038.15	6665.7	252697	302.363	3781.56	540.222	1152.21	3637.47	1839.21	1802.14	193.517	314.85	47.5291	725.336	143.842	12.9291	96.7643
Nose 2.0	ID019	nose3_nonPMA	female	22	73	24	38.5	8.5	14	16	normosmia	good normosmic	normosmic	normosmic	normosmic	3.5	87	2	1629.22	374987	4099.51	9756.2	2126.17	1698.36	5194.51	0	0	9206.86	9206.86	54.6274	2093.64	5945.18	402.647	10784.3	306679	432.722	1779.38	616.246	4910.33	4424.72	2190.41	2234.09	219.359	342.917	53.4606	956.306	160.008	18.782	127.314
Nose 2.0	ID020	nose68_nonPMA	male	42	82	24	22.75	3.75	12	7	dysosmia	hyposmic	dysosmic	normosmic	dysosmic	1.2	96	2	NA	NA	NA	NA	NA	NA	NA	NA	NA	NA	NA	NA	NA	NA	NA	NA	NA	NA	NA	NA	NA	NA	NA	NA	NA	NA	NA	NA	NA	NA	NA
Nose 2.0	ID021	nose69_nonPMA	female	40	57	22	12	1	5	6	dysosmia	anosmic	dysosmic	dysosmic	dysosmic	1.1	101	< 1.5	2812.13	117913	285.904	635.106	1526.96	225.452	23068.6	857.002	190.603	32004.2	95.3014	39.8275	7464.09	10096.3	1870.47	3593.36	31856.3	126.95	2090.23	1334.22	552.25	3385.74	1605.55	1781.81	181.965	316.253	53.2123	750.593	137.658	18.055	88.971
Nose 2.0	ID022	nose100_nonPMA	female	36	58	22	4	1	2	1	dysosmia	anosmic	dysosmic	dysosmic	dysosmic	0.6	99	< 1.5	1281.52	489713	7634.68	12319.7	2034.3	1814.25	3616.02	1253.98	2006.21	5852.43	5854.77	17.1671	1218.87	7022.13	1027.69	24036.3	410236	543.105	1632.44	783.445	808.415	4237.57	2080.29	2157.52	219.743	345.059	59.9881	904.725	170.816	16.8035	110.667
Nose 2.0	ID023	nose70_nonPMA	male	41	72	22	11	1	6	4	dysosmia	anosmic	dysosmic	dysosmic	dysosmic	< 0.6	114	< 1.5	NA	NA	NA	NA	NA	NA	NA	NA	NA	NA	NA	NA	NA	NA	NA	NA	NA	NA	NA	NA	NA	NA	NA	NA	NA	NA	NA	NA	NA	NA	NA
Nose 2.0	ID024	nose71_nonPMA	female	44	69	23	12	1	7	4	dysosmia	anosmic	dysosmic	dysosmic	dysosmic	< 0.6	96	< 1.5	1195.96	160084	5075.42	4924.08	1530.15	1791.03	7165.79	940.667	1074.45	6273.62	12542.2	0	1366.27	10752	0	28852.1	73161.3	669.755	1612.93	560.219	1791.03	4689.23	2343.11	2346.04	220.258	352.665	53.2401	1015.3	150.894	14.4838	126.746
Nose 2.0	ID025	nose4_nonPMA	female	44	51	19	29.5	3.5	10	16	normosmia	hyposmic	dysosmic	dysosmic	normosmic	< 0.6	105	1.6	1482.64	221076	1926.97	3432.39	5060.57	752.711	13518.5	975.287	361.517	10117.1	11321.7	421.545	3793.23	9687.45	0	24497.5	130438	1188.42	1342.2	1083.88	1156.05	4771.73	2400.7	2371.31	238.092	372.531	54.7584	1009.54	154.148	17.9551	130.425
Nose 2.0	ID026	nose5_nonPMA	male	43	70	23	38	8	14	16	normosmia	good normosmic	normosmic	normosmic	normosmic	0.7	100	< 1.5	2040.12	364728	1374.43	10147	656.334	174.99	15057.9	2284.18	1260.22	17313.7	11542.5	3869.38	765.641	13992.8	0	1269.04	281381	760.74	654.373	262.73	1961.65	4085.19	1978.87	2106.95	254.983	367.303	62.9409	900.279	175.446	20.4846	111.452
Nose 2.0	ID027	nose6_nonPMA	female	36	100	35	33.75	7.75	12	14	normosmia	weak normosmic	normosmic	normosmic	normosmic	8.5	113	2.2	1936.48	117112	1336.96	691.461	3780.05	5123.21	9686.65	1327.67	1327.67	6080.1	3874.56	322.751	1645.77	11042.2	1267.76	4259.27	56435.9	332.046	3762.5	3874.56	940.366	3991.23	1984.29	2007.09	231.385	345.536	57.5152	827.205	182.47	19.7389	107.122
Nose 2.0	ID028	nose72_nonPMA	male	23	100	28	7	1	4	2	dysosmia	anosmic	dysosmic	dysosmic	dysosmic	1.4	102	1.6	2908.39	138104	18853	4299.63	1043.88	1928.56	7333.27	662.91	1547.94	2579.78	1596.07	76.6747	1290.75	4314.07	2656.8	14758.7	69480.4	430.135	2623.1	345.208	2282.36	3951.98	1967.29	1987.95	194.316	305.97	48.7273	832.886	146.445	16.6683	111.998
Nose 2.0	ID030	nose7_nonPMA	female	42	77	27	36	7	14	15	normosmia	good normosmic	normosmic	normosmic	normosmic	1.2	94	1.5	1279.43	200054	2058.73	3141.24	1465.5	4335.52	3035.73	314.202	837.092	11724	12007.7	209.468	4884.21	9399.5	955.894	26958.9	116829	767.529	725.323	209.468	195.4	4163.73	2073.34	2090.27	195.788	326.05	45.235	905.227	125.466	13.7968	107.617
Nose 2.0	ID031	nose73_nonPMA	female	27	55	20	10	1	4	5	dysosmia	anosmic	dysosmic	dysosmic	dysosmic	2.1	83	3.6	NA	NA	NA	NA	NA	NA	NA	NA	NA	NA	NA	NA	NA	NA	NA	NA	NA	NA	NA	NA	NA	NA	NA	NA	NA	NA	NA	NA	NA	NA	NA
Nose 2.0	ID033	nose8_nonPMA	female	27	62	21	34.75	7.75	14	13	normosmia	weak normosmic	normosmic	normosmic	normosmic	< 0.6	90	< 1.5	1366.88	278740	326.291	5096.28	2351.34	731.593	7758.55	0	0	10973.9	5489.14	392.134	1142.75	16204.1	0	31718.2	192281	156.561	3960.85	0	156.561	3794.27	1894.79	1900.86	184.351	295.629	47.1292	800.173	110.125	12.4576	94.5855
Nose 2.0	ID034	nose9_nonPMA	male	29	73	23	34.75	7.75	14	13	normosmia	weak normosmic	normosmic	normosmic	normosmic	1.7	85	< 1.5	1416.4	240142	7071.45	8312.62	2269.13	3309.09	9910.34	0	0	16625.2	2269.13	15.5323	1906.95	5043.07	0	2118.75	175369	554.222	5217.45	0	151.087	2724.32	1285.07	1440.1	133.124	216.988	45.3657	627.463	93.6402	8.90709	66.6415
Nose 2.0	ID036	nose10_nonPMA	female	27	70	23	33.25	6.25	14	13	normosmia	weak normosmic	dysosmic	normosmic	normosmic	1.2	88	< 1.5	2114.3	142861	3343.9	1520.12	3656.53	4858.35	3799.84	227.971	380.268	14189.1	3039.78	591.685	2280.19	13565.7	1522.49	5581.99	78546.1	1464.31	3142.88	474.862	675.401	2548.91	1238.3	1311.72	151.125	221.599	37.7983	561.965	101.632	14.6781	65.871
Nose 2.0	ID037	nose74_nonPMA	female	38	55	20	35.5	10.5	12	13	normosmia	weak normosmic	normosmic	normosmic	normosmic	0.7	85	< 1.5	1131.93	321517	11412.4	1735.09	1459.45	977.976	14668.8	568.056	94.5288	39755.1	13251.7	9311.53	1979.8	14266.8	0	1475.36	206347	108.664	3337.66	295.955	473.528	2697.45	1250.43	1448.28	162.17	267.791	45.2281	628.37	106.488	18.229	70.8277
Nose 2.0	ID038	nose11_nonPMA	male	23	62	19	32.75	6.75	11	15	normosmia	weak normosmic	normosmic	normosmic	normosmic	2.2	91	< 1.5	1456.65	314236	10297.6	5211.27	2341.67	1752.65	4358.63	220.369	1323.58	5150.86	8082.93	367.968	2580.58	11341.1	2126.8	13326.5	243228	146.912	1948.99	183.984	245.083	3526.91	1718.62	1810.95	193.088	302.493	53.0574	761.928	138.663	15.4505	91.3994
Nose 2.0	ID039	nose12_nonPMA	female	22	56	18	39	10	15	14	normosmia	good normosmic	normosmic	normosmic	normosmic	3.3	92	< 1.5	2390.6	151898	12928.1	4553.25	261.441	470.593	1075.46	0	336.317	6274.58	5672.22	224.211	3298.34	6218.52	1279.18	40336.3	67065.2	265.205	384.004	419.978	836.61	3823.97	1907.59	1915.22	167.675	302.958	41.0826	801.38	115.539	11.4875	96.5427
Nose 2.0	ID040	nose13_nonPMA	male	27	65	23	38.25	8.25	15	15	normosmia	good normosmic	normosmic	normosmic	normosmic	< 0.6	90	< 1.5	1868.33	228816	5705.09	1194.65	7762.55	1223.02	5676.19	344.158	286.887	4014.28	8028.56	334.523	3726.86	7453.72	2030.69	19666.2	159232	922.214	708.119	429.796	76.5389	3294.82	1604.05	1694.47	173.258	273.034	45.6954	710.208	125.918	13.3215	79.5315
Nose 2.0	ID041	nose14_nonPMA	male	25	72	22	37.5	7.5	15	15	normosmia	good normosmic	normosmic	normosmic	normosmic	< 0.6	92	< 1.5	2548.87	114709	14773.6	595.558	5039.49	791.723	23600.7	630.475	756.414	5887.31	2943.66	490.806	1716.05	3362.27	4875.1	11200.3	34678.9	337.797	423.325	1260.95	1345.3	4571.91	2206.89	2366.65	228.726	340.257	62.2327	1040.03	172.269	18.2245	130.896
Nose 2.0	ID042	nose15_nonPMA	female	42	71	26	38.75	9.75	14	15	normosmia	good normosmic	normosmic	normosmic	normosmic	0.7	89	1.6	2387.42	247101	3448.07	5087.5	1398.58	1963.21	3903.8	2288.66	807.566	12565.9	6282.93	93.4063	4083.07	10062.3	549.547	17194.7	170984	564.626	2243.84	841.494	2738.1	4131.29	2088.45	2045.28	215.25	356.825	50.8063	843.451	153.357	16.3214	109.872
Nose 2.0	ID043	nose75_nonPMA	male	45	90	28	15	2	10	3	dysosmia	anosmic	dysosmic	dysosmic	dysosmic	1.8	111	< 1.5	1952.81	145471	3589.19	11430.2	1760.03	1266.38	10428.6	411.714	2305.4	685.679	6029.26	23.0437	1485.55	3076.08	1443.05	16743.1	79372.8	1055.4	1805.6	514.131	2046.79	3955.81	1892.64	2067.33	196.816	303.06	59.9705	907.804	163.87	13.2261	108.742
Nose 2.0	ID044	nose16_nonPMA	female	21	45	17	42.75	13.75	14	15	normosmia	good normosmic	normosmic	normosmic	normosmic	0.7	103	2.8	1107.34	236469	8029.15	806.437	2258.57	0	773.927	6965.34	0	2902.45	7739.27	484.043	0	2660.43	0	0	196982	846.172	6022.54	0	0	2518.98	1339.85	1178.83	177.265	265.507	38.5988	431.086	111.285	8.88887	56.8678
Nose 2.0	ID047	nose17_nonPMA	male	24	95	30	31.75	4.75	14	13	normosmia	weak normosmic	dysosmic	normosmic	normosmic	2.0	94	1.8	2088.86	163103	11115.6	3805.42	8141.28	1452.95	20832.9	0	1230.81	256.599	1282.52	0	2119.82	10816.9	2820.68	9895.35	85486.3	359.048	512.72	1538.64	1435.71	4155.29	2009.17	2146.4	227.345	328.706	65.5372	918.398	176.671	21.4203	116.025
Nose 2.0	ID048	nose76_nonPMA	male	33	63	21	20.75	5.75	5	10	dysosmia	hyposmic	dysosmic	dysosmic	dysosmic	< 0.6	95	< 1.5	2463.41	156245	9617.97	6380.99	2971.49	2355.68	8088.38	4437.75	434.763	6091.56	6164.22	507.833	1145.16	7068.25	996.586	11592.5	82995.5	373.06	1601.84	3045.78	376.714	5062.14	2534.65	2527.62	269.878	424.612	69.5678	1046.25	204.951	16.4768	129.712
Nose 2.0	ID049	nose18_nonPMA	female	35	60	21	41	12	16	13	normosmia	good normosmic	normosmic	normosmic	normosmic	1.0	94	1.8	1574.44	101282	0	7714.49	2858.79	2455.48	0	0	0	14956.4	14956.4	13.9732	5726.48	10492.6	0	9121.34	26716.2	476.36	5793.17	0	0	2646.34	1251.33	1395.97	136.09	216.551	35.6349	617.46	89.6674	12.2914	63.7077
Nose 2.0	ID050	nose19_nonPMA	female	30	57	20	39.75	8.75	15	16	normosmia	good normosmic	normosmic	normosmic	normosmic	< 0.6	85	< 1.5	1050.87	153328	0	3058.42	7386.26	1261.81	7645.09	0	0	42821.7	14273.9	297.848	1699.54	19838.8	0	0	51321.3	1613.9	2111.58	0	0	1947.69	917.263	1031.99	138.642	209.885	30.1331	441.285	75.7173	20.1738	48.4208
Nose 2.0	ID051	nose20_nonPMA	female	25	61	19	31	4	13	14	normosmia	weak normosmic	dysosmic	normosmic	normosmic	< 0.6	93	< 1.5	2068.88	131274	5605.45	4225.47	4835.47	2417.73	18754.1	0	517.671	3625.15	2845.5	302.096	3150.01	11840.7	0	4591.37	64995.6	1013.11	625.943	323.847	1603.77	3343.9	1579.13	1765.65	187.452	253.61	51.4757	791.046	129.374	16.9947	92.6467
Nose 2.0	ID052	nose21_nonPMA	male	37	96	29	34.75	6.75	13	15	normosmia	weak normosmic	normosmic	normosmic	normosmic	2.7	99	1.8	1345.18	162806	2157.33	3718.46	929.244	7755.1	0	597.69	955.262	5577.69	0	0	1954.39	4181.6	2149.9	17098.8	111908	1313.58	1048.93	1194.64	265.392	3509.46	1708.95	1806.52	161.551	272.804	46.4265	789.092	128.142	11.6193	89.3196
Nose 2.0	ID053	nose22_nonPMA	male	29	90	29	42.25	14.25	14	14	normosmia	good normosmic	normosmic	normosmic	normosmic	0.8	95	< 1.5	1450.17	243513	6095.15	2954.83	1662.56	1661.87	2456.95	0	1772.9	10343.6	5173.88	1846.68	2835.53	6217.89	4062.97	3744.39	184897	473.738	2733.47	2216.29	2363.86	4077.79	2031.98	2046.58	219.988	343.15	51.2795	839.735	176.744	19.3688	116.313
Nose 2.0	ID054	nose23_nonPMA	male	37	81	24	32.25	6.25	13	13	normosmia	weak normosmic	dysosmic	normosmic	normosmic	< 0.6	115	1.7	2535.27	107935	4443.71	2042.39	1514.24	2099.58	4182.99	697.362	1183.7	1267.72	4644.08	35.1047	1926.03	5863.68	5155.66	9660.12	55637.1	913.512	3156.67	0	3512.05	3629.82	1815.51	1820.04	191.073	302.308	47.5965	749.898	151.107	15.923	102.039
Nose 2.0	ID055	nose24_nonPMA	female	35	60	21	33	4	13	16	normosmia	weak normosmic	dysosmic	normosmic	normosmic	< 0.6	92	< 1.5	1088.99	479021	17968.9	2951.36	2377.43	213.041	18405.1	590.455	738.299	10811.9	6889.87	204.777	7460.12	15497.8	1147.85	2247.04	389451	389.352	990.826	0	688.712	3551.23	1659.63	1893.54	190.385	283.889	56.7103	852.955	137.618	17.9083	95.6951
Nose 2.0	ID057	nose25_nonPMA	male	24	75	22	36	6	16	14	normosmia	good normosmic	dysosmic	normosmic	normosmic	< 0.6	82	< 1.5	1985.94	133217	8783.75	4676.37	3362.14	2382.25	8630.67	485.412	647.049	7553.1	15106.2	44.815	3685.91	6090.82	2369.16	8894.02	55925.7	697.906	706.97	1213.53	1960.78	4219.01	2078.56	2144.14	212.864	330.993	52.1254	926.055	153.875	17.3283	116.825
Nose 2.0	ID058	nose26_nonPMA	female	25	46	19	34.75	5.75	15	14	normosmia	weak normosmic	dysosmic	normosmic	normosmic	1.0	96	< 1.5	1403.67	382323	0	2163.61	1971.97	127.523	0	0	0	64117.6	43381.3	21817.8	2782.71	48329	0	1272.38	196360	0	0	0	0	2749.71	1416.32	1333.44	244.214	339.943	37.3279	529.46	103.922	33.0491	66.2706
Nose 2.0	ID060	nose27_nonPMA	male	29	81	24	29	6	9	14	dysosmia	hyposmic	dysosmic	dysosmic	normosmic	< 0.6	94	< 1.5	873.22	256404	18831.5	3067.96	3680.63	1267.72	1855.2	0	1471.57	8592.34	1840.32	0	398.525	2811.43	6747.44	35971.5	166664	209.569	1615.86	767.275	613.82	4032.29	1983.47	2048.95	182.15	324.315	51.3582	861.281	154.506	14.6676	107.185
Nose 2.0	ID061	nose28_nonPMA	male	23	72	24	35.5	5.5	15	15	normosmia	weak normosmic	dysosmic	normosmic	normosmic	< 0.6	84	< 1.5	1741.36	200849	8417.56	4921.44	2435.45	512.818	22281.4	1292.09	3446.73	6761.38	17227.9	64.3175	4434.47	14731	563.927	5262.55	106546	586.898	51.1095	307.805	1004.96	4616.91	2234.12	2383.16	255.161	364.519	65.7951	1047.09	185.827	22.4112	132.359
Nose 2.0	ID062	nose29_nonPMA	female	20	55	20	38	15	10	13	normosmia	good normosmic	normosmic	dysosmic	normosmic	1.4	93	< 1.5	1260.92	292882	5735.49	2125.43	3610.86	1571.87	10655.7	0	0	23792.2	6514.29	17417.4	609.079	12394.1	0	4442.79	202659	679.662	672.525	0	0	4008.57	2064.74	1943.65	246.757	357.967	54.4777	770.698	132.318	15.3824	103.269
Nose 2.0	ID063	nose30_nonPMA	male	26	72	19	34.5	6.5	13	15	normosmia	weak normosmic	normosmic	normosmic	normosmic	< 0.6	92	< 1.5	1815.9	135228	7238.83	5114.27	1622.34	393.193	10501.1	176.772	1415.83	6483.84	6394.07	61.6774	1556.25	5825.76	1351.95	17149.6	64905	276.998	845.862	1475.3	2438.46	4728.96	2360.46	2368.4	230.877	363.124	59.2103	1007.8	169.404	17.6921	133.041
Nose 2.0	ID064	nose31_nonPMA	female	20	57	22	34.25	8.25	13	13	normosmia	weak normosmic	normosmic	normosmic	normosmic	< 0.6	98	< 1.5	1913.02	245542	1554.09	1119.7	2007.3	8729.13	5543.59	588.075	671.713	3922.07	7844.14	116.57	3826.41	3313.61	2305.26	6442.69	193037	499.733	3389.41	350.232	280.185	2713.42	1291.07	1426.63	141.843	216.101	41.7021	622.526	109.032	11.1363	66.2277
Nose 2.0	ID065	nose32_nonPMA	female	31	75	22	36.5	5.5	15	16	normosmia	good normosmic	dysosmic	normosmic	normosmic	< 0.6	94	< 1.5	2418.22	140787	502.022	4506.21	6279.41	856.829	16576.7	432.136	1861.7	1107.84	1329.08	258.455	5001.2	11188.8	2333.53	2141.24	83261.2	477.624	1329.49	664.538	679.425	3868.74	1871.73	2001.53	227.918	327.069	59.5099	855.53	167.146	19.4544	107.074
Nose 2.0	ID066	nose33_nonPMA	male	37	61	19	35.5	5.5	16	14	normosmia	weak normosmic	dysosmic	normosmic	normosmic	< 0.6	98	< 1.5	2019.18	130551	0	3715.86	11144.6	52.9918	3978.84	1114.31	636.397	1591.74	0	0	10838.1	5440.33	7165.28	0	78002	848.859	270.407	5574.04	176.804	4972.57	2476.26	2502.24	311.541	468.31	77.0976	990.327	265.783	25.8303	122.246
pilot	Nose_1		female	19.37	53	17.92	37.25	15.25	8	14	normosmia	goodnormosmic	normosmia	dysosmia	normosmia	NA	NA	NA	NA	NA	NA	NA	NA	NA	NA	NA	NA	NA	NA	NA	NA	NA	NA	NA	NA	NA	NA	NA	NA	NA	NA	NA	NA	NA	NA	NA	NA	NA	NA
pilot	Nose_10		female	20.36	68	22.46	33.5	6.5	14	13	normosmia	weaknormosmic	normosmia	normosmia	normosmia	NA	NA	NA	NA	NA	NA	NA	NA	NA	NA	NA	NA	NA	NA	NA	NA	NA	NA	NA	NA	NA	NA	NA	NA	NA	NA	NA	NA	NA	NA	NA	NA	NA	NA
pilot	Nose_2		female	20.56	59	18.83	37.25	8.25	15	14	normosmia	goodnormosmic	normosmia	normosmia	normosmia	NA	NA	NA	NA	NA	NA	NA	NA	NA	NA	NA	NA	NA	NA	NA	NA	NA	NA	NA	NA	NA	NA	NA	NA	NA	NA	NA	NA	NA	NA	NA	NA	NA	NA
pilot	Nose_29		female	33.77	120	39.18	34.5	9.5	11	14	normosmia	weaknormosmic	normosmia	normosmia	normosmia	NA	NA	NA	NA	NA	NA	NA	NA	NA	NA	NA	NA	NA	NA	NA	NA	NA	NA	NA	NA	NA	NA	NA	NA	NA	NA	NA	NA	NA	NA	NA	NA	NA	NA
pilot	Nose_3		female	21.28	68	22.72	34	9	13	12	normosmia	weaknormosmic	normosmia	normosmia	normosmia	NA	NA	NA	NA	NA	NA	NA	NA	NA	NA	NA	NA	NA	NA	NA	NA	NA	NA	NA	NA	NA	NA	NA	NA	NA	NA	NA	NA	NA	NA	NA	NA	NA	NA
pilot	Nose_30		male	33.91	63	21.3	37	9	14	14	normosmia	goodnormosmic	normosmia	normosmia	normosmia	NA	NA	NA	NA	NA	NA	NA	NA	NA	NA	NA	NA	NA	NA	NA	NA	NA	NA	NA	NA	NA	NA	NA	NA	NA	NA	NA	NA	NA	NA	NA	NA	NA	NA
pilot	Nose_32		female	27.23	65	24.46	34.25	9.25	13	12	normosmia	weaknormosmic	normosmia	normosmia	normosmia	NA	NA	NA	NA	NA	NA	NA	NA	NA	NA	NA	NA	NA	NA	NA	NA	NA	NA	NA	NA	NA	NA	NA	NA	NA	NA	NA	NA	NA	NA	NA	NA	NA	NA
pilot	Nose_34		female	24.24	63	19.88	37	9	14	14	normosmia	goodnormosmic	normosmia	normosmia	normosmia	NA	NA	NA	NA	NA	NA	NA	NA	NA	NA	NA	NA	NA	NA	NA	NA	NA	NA	NA	NA	NA	NA	NA	NA	NA	NA	NA	NA	NA	NA	NA	NA	NA	NA
pilot	Nose_36		female	26.94	63	23.71	36.5	8.5	13	15	normosmia	goodnormosmic	normosmia	normosmia	normosmia	NA	NA	NA	NA	NA	NA	NA	NA	NA	NA	NA	NA	NA	NA	NA	NA	NA	NA	NA	NA	NA	NA	NA	NA	NA	NA	NA	NA	NA	NA	NA	NA	NA	NA
pilot	Nose_37		female	31.29	53	19.47	33.75	9.75	12	12	normosmia	weaknormosmic	normosmia	normosmia	normosmia	NA	NA	NA	NA	NA	NA	NA	NA	NA	NA	NA	NA	NA	NA	NA	NA	NA	NA	NA	NA	NA	NA	NA	NA	NA	NA	NA	NA	NA	NA	NA	NA	NA	NA
pilot	Nose_38		female	25.48	63	21.3	32	11	10	11	normosmia	weaknormosmic	normosmia	dysosmia	dysosmia	NA	NA	NA	NA	NA	NA	NA	NA	NA	NA	NA	NA	NA	NA	NA	NA	NA	NA	NA	NA	NA	NA	NA	NA	NA	NA	NA	NA	NA	NA	NA	NA	NA	NA
pilot	Nose_39		male	23.8	85	24.84	37.25	8.25	14	15	normosmia	goodnormosmic	normosmia	normosmia	normosmia	NA	NA	NA	NA	NA	NA	NA	NA	NA	NA	NA	NA	NA	NA	NA	NA	NA	NA	NA	NA	NA	NA	NA	NA	NA	NA	NA	NA	NA	NA	NA	NA	NA	NA
pilot	Nose_4		male	29.16	95	27.46	32.5	7.5	13	12	normosmia	weaknormosmic	normosmia	normosmia	normosmia	NA	NA	NA	NA	NA	NA	NA	NA	NA	NA	NA	NA	NA	NA	NA	NA	NA	NA	NA	NA	NA	NA	NA	NA	NA	NA	NA	NA	NA	NA	NA	NA	NA	NA
pilot	Nose_41		female	21.3	60	24.65	33.75	8.75	11	14	normosmia	weaknormosmic	normosmia	normosmia	normosmia	NA	NA	NA	NA	NA	NA	NA	NA	NA	NA	NA	NA	NA	NA	NA	NA	NA	NA	NA	NA	NA	NA	NA	NA	NA	NA	NA	NA	NA	NA	NA	NA	NA	NA
pilot	Nose_42		male	41.22	83	26.2	35.75	7.75	15	13	normosmia	weaknormosmic	normosmia	normosmia	normosmia	NA	NA	NA	NA	NA	NA	NA	NA	NA	NA	NA	NA	NA	NA	NA	NA	NA	NA	NA	NA	NA	NA	NA	NA	NA	NA	NA	NA	NA	NA	NA	NA	NA	NA
pilot	Nose_43		female	19.77	54	20.32	37	9	13	15	normosmia	goodnormosmic	normosmia	normosmia	normosmia	NA	NA	NA	NA	NA	NA	NA	NA	NA	NA	NA	NA	NA	NA	NA	NA	NA	NA	NA	NA	NA	NA	NA	NA	NA	NA	NA	NA	NA	NA	NA	NA	NA	NA
pilot	Nose_44		female	26.68	68	21.46	31.5	11.5	7	13	normosmia	weaknormosmic	normosmia	dysosmia	normosmia	NA	NA	NA	NA	NA	NA	NA	NA	NA	NA	NA	NA	NA	NA	NA	NA	NA	NA	NA	NA	NA	NA	NA	NA	NA	NA	NA	NA	NA	NA	NA	NA	NA	NA
pilot	Nose_45		male	21.85	73	24.11	25.5	10.5	4	11	dysosmia	hyposmic	normosmia	dysosmia	dysosmia	NA	NA	NA	NA	NA	NA	NA	NA	NA	NA	NA	NA	NA	NA	NA	NA	NA	NA	NA	NA	NA	NA	NA	NA	NA	NA	NA	NA	NA	NA	NA	NA	NA	NA
pilot	Nose_46		male	25.46	69	20.6	34.25	8.25	11	15	normosmia	weaknormosmic	normosmia	normosmia	normosmia	NA	NA	NA	NA	NA	NA	NA	NA	NA	NA	NA	NA	NA	NA	NA	NA	NA	NA	NA	NA	NA	NA	NA	NA	NA	NA	NA	NA	NA	NA	NA	NA	NA	NA
pilot	Nose_47		male	32.87	78	24.34	36.5	9.5	13	14	normosmia	goodnormosmic	normosmia	normosmia	normosmia	NA	NA	NA	NA	NA	NA	NA	NA	NA	NA	NA	NA	NA	NA	NA	NA	NA	NA	NA	NA	NA	NA	NA	NA	NA	NA	NA	NA	NA	NA	NA	NA	NA	NA
pilot	Nose_48		female	23.56	60	21.26	29	8	8	13	dysosmia	hyposmic	normosmia	dysosmia	normosmia	NA	NA	NA	NA	NA	NA	NA	NA	NA	NA	NA	NA	NA	NA	NA	NA	NA	NA	NA	NA	NA	NA	NA	NA	NA	NA	NA	NA	NA	NA	NA	NA	NA	NA
pilot	Nose_49		female	27.88	75	23.41	29.5	9.5	9	11	normosmia	hyposmic	normosmia	dysosmia	dysosmia	NA	NA	NA	NA	NA	NA	NA	NA	NA	NA	NA	NA	NA	NA	NA	NA	NA	NA	NA	NA	NA	NA	NA	NA	NA	NA	NA	NA	NA	NA	NA	NA	NA	NA
pilot	Nose_5		female	27.16	63	22.06	33.5	7.5	12	14	normosmia	weaknormosmic	normosmia	normosmia	normosmia	NA	NA	NA	NA	NA	NA	NA	NA	NA	NA	NA	NA	NA	NA	NA	NA	NA	NA	NA	NA	NA	NA	NA	NA	NA	NA	NA	NA	NA	NA	NA	NA	NA	NA
pilot	Nose_50		female	23.48	56	21.6	33.5	7.5	13	13	normosmia	weaknormosmic	normosmia	normosmia	normosmia	NA	NA	NA	NA	NA	NA	NA	NA	NA	NA	NA	NA	NA	NA	NA	NA	NA	NA	NA	NA	NA	NA	NA	NA	NA	NA	NA	NA	NA	NA	NA	NA	NA	NA
pilot	Nose_52		female	44.13	65	21.47	40.5	11.5	15	14	normosmia	goodnormosmic	normosmia	normosmia	normosmia	NA	NA	NA	NA	NA	NA	NA	NA	NA	NA	NA	NA	NA	NA	NA	NA	NA	NA	NA	NA	NA	NA	NA	NA	NA	NA	NA	NA	NA	NA	NA	NA	NA	NA
pilot	Nose_53		male	29.2	74	23.1	34	7	14	13	normosmia	weaknormosmic	normosmia	normosmia	normosmia	NA	NA	NA	NA	NA	NA	NA	NA	NA	NA	NA	NA	NA	NA	NA	NA	NA	NA	NA	NA	NA	NA	NA	NA	NA	NA	NA	NA	NA	NA	NA	NA	NA	NA
pilot	Nose_54		female	25.37	49	18.44	31.25	6.25	12	13	normosmia	weaknormosmic	dysosmia	normosmia	normosmia	NA	NA	NA	NA	NA	NA	NA	NA	NA	NA	NA	NA	NA	NA	NA	NA	NA	NA	NA	NA	NA	NA	NA	NA	NA	NA	NA	NA	NA	NA	NA	NA	NA	NA
pilot	Nose_55		female	19.61	52	18.42	35.5	8.5	14	13	normosmia	weaknormosmic	normosmia	normosmia	normosmia	NA	NA	NA	NA	NA	NA	NA	NA	NA	NA	NA	NA	NA	NA	NA	NA	NA	NA	NA	NA	NA	NA	NA	NA	NA	NA	NA	NA	NA	NA	NA	NA	NA	NA
pilot	Nose_56		female	22.62	65	26.37	29.75	8.75	9	12	normosmia	weaknormosmic	normosmia	dysosmia	normosmia	NA	NA	NA	NA	NA	NA	NA	NA	NA	NA	NA	NA	NA	NA	NA	NA	NA	NA	NA	NA	NA	NA	NA	NA	NA	NA	NA	NA	NA	NA	NA	NA	NA	NA
pilot	Nose_57		male	29.54	62	20.24	40.5	11.5	14	15	normosmia	goodnormosmic	normosmia	normosmia	normosmia	NA	NA	NA	NA	NA	NA	NA	NA	NA	NA	NA	NA	NA	NA	NA	NA	NA	NA	NA	NA	NA	NA	NA	NA	NA	NA	NA	NA	NA	NA	NA	NA	NA	NA
pilot	Nose_58		male	31.39	80	22.16	36.5	10.5	13	13	normosmia	goodnormosmic	normosmia	normosmia	normosmia	NA	NA	NA	NA	NA	NA	NA	NA	NA	NA	NA	NA	NA	NA	NA	NA	NA	NA	NA	NA	NA	NA	NA	NA	NA	NA	NA	NA	NA	NA	NA	NA	NA	NA
pilot	Nose_59		female	37.72	58	21.56	31.25	8.25	9	14	normosmia	weaknormosmic	normosmia	dysosmia	normosmia	NA	NA	NA	NA	NA	NA	NA	NA	NA	NA	NA	NA	NA	NA	NA	NA	NA	NA	NA	NA	NA	NA	NA	NA	NA	NA	NA	NA	NA	NA	NA	NA	NA	NA
pilot	Nose_6		male	23.77	73	21.8	44.75	15.75	14	15	normosmia	goodnormosmic	normosmia	normosmia	normosmia	NA	NA	NA	NA	NA	NA	NA	NA	NA	NA	NA	NA	NA	NA	NA	NA	NA	NA	NA	NA	NA	NA	NA	NA	NA	NA	NA	NA	NA	NA	NA	NA	NA	NA
pilot	Nose_60		male	28.61	62	19.35	24.5	7.5	5	12	dysosmia	hyposmic	normosmia	dysosmia	normosmia	NA	NA	NA	NA	NA	NA	NA	NA	NA	NA	NA	NA	NA	NA	NA	NA	NA	NA	NA	NA	NA	NA	NA	NA	NA	NA	NA	NA	NA	NA	NA	NA	NA	NA
pilot	Nose_61		female	27.28	56	20.57	32.25	11.25	8	13	normosmia	weaknormosmic	normosmia	dysosmia	normosmia	NA	NA	NA	NA	NA	NA	NA	NA	NA	NA	NA	NA	NA	NA	NA	NA	NA	NA	NA	NA	NA	NA	NA	NA	NA	NA	NA	NA	NA	NA	NA	NA	NA	NA
pilot	Nose_62		female	23.63	65	21.72	35.75	10.75	10	15	normosmia	weaknormosmic	normosmia	dysosmia	normosmia	NA	NA	NA	NA	NA	NA	NA	NA	NA	NA	NA	NA	NA	NA	NA	NA	NA	NA	NA	NA	NA	NA	NA	NA	NA	NA	NA	NA	NA	NA	NA	NA	NA	NA
pilot	Nose_63		female	23.27	61	22.41	32	6	14	12	normosmia	weaknormosmic	dysosmia	normosmia	normosmia	NA	NA	NA	NA	NA	NA	NA	NA	NA	NA	NA	NA	NA	NA	NA	NA	NA	NA	NA	NA	NA	NA	NA	NA	NA	NA	NA	NA	NA	NA	NA	NA	NA	NA
pilot	Nose_64		female	42.35	62	22.77	34	10	11	13	normosmia	weaknormosmic	normosmia	normosmia	normosmia	NA	NA	NA	NA	NA	NA	NA	NA	NA	NA	NA	NA	NA	NA	NA	NA	NA	NA	NA	NA	NA	NA	NA	NA	NA	NA	NA	NA	NA	NA	NA	NA	NA	NA
pilot	Nose_65		female	26.39	60	22.04	35.75	9.75	13	13	normosmia	weaknormosmic	normosmia	normosmia	normosmia	NA	NA	NA	NA	NA	NA	NA	NA	NA	NA	NA	NA	NA	NA	NA	NA	NA	NA	NA	NA	NA	NA	NA	NA	NA	NA	NA	NA	NA	NA	NA	NA	NA	NA
pilot	Nose_66		female	22.47	70	22.86	26.25	7.25	6	13	dysosmia	hyposmic	normosmia	dysosmia	normosmia	NA	NA	NA	NA	NA	NA	NA	NA	NA	NA	NA	NA	NA	NA	NA	NA	NA	NA	NA	NA	NA	NA	NA	NA	NA	NA	NA	NA	NA	NA	NA	NA	NA	NA
pilot	Nose_69		female	30.65	62	24.84	38	8	15	15	normosmia	goodnormosmic	normosmia	normosmia	normosmia	NA	NA	NA	NA	NA	NA	NA	NA	NA	NA	NA	NA	NA	NA	NA	NA	NA	NA	NA	NA	NA	NA	NA	NA	NA	NA	NA	NA	NA	NA	NA	NA	NA	NA
pilot	Nose_7		female	20.5	59	23.05	34.5	10.5	12	12	normosmia	weaknormosmic	normosmia	normosmia	normosmia	NA	NA	NA	NA	NA	NA	NA	NA	NA	NA	NA	NA	NA	NA	NA	NA	NA	NA	NA	NA	NA	NA	NA	NA	NA	NA	NA	NA	NA	NA	NA	NA	NA	NA
pilot	Nose_70		female	20.81	64	21.14	36.5	9.5	14	13	normosmia	goodnormosmic	normosmia	normosmia	normosmia	NA	NA	NA	NA	NA	NA	NA	NA	NA	NA	NA	NA	NA	NA	NA	NA	NA	NA	NA	NA	NA	NA	NA	NA	NA	NA	NA	NA	NA	NA	NA	NA	NA	NA
pilot	Nose_71		female	19.28	50	17.93	38.75	10.75	14	14	normosmia	goodnormosmic	normosmia	normosmia	normosmia	NA	NA	NA	NA	NA	NA	NA	NA	NA	NA	NA	NA	NA	NA	NA	NA	NA	NA	NA	NA	NA	NA	NA	NA	NA	NA	NA	NA	NA	NA	NA	NA	NA	NA
pilot	Nose_72		female	24.63	63	22.32	38	9	14	15	normosmia	goodnormosmic	normosmia	normosmia	normosmia	NA	NA	NA	NA	NA	NA	NA	NA	NA	NA	NA	NA	NA	NA	NA	NA	NA	NA	NA	NA	NA	NA	NA	NA	NA	NA	NA	NA	NA	NA	NA	NA	NA	NA
pilot	Nose_73		male	24.7	113	35.66	27.5	5.5	14	8	dysosmia	hyposmic	dysosmia	normosmia	dysosmia	NA	NA	NA	NA	NA	NA	NA	NA	NA	NA	NA	NA	NA	NA	NA	NA	NA	NA	NA	NA	NA	NA	NA	NA	NA	NA	NA	NA	NA	NA	NA	NA	NA	NA
pilot	Nose_74		male	25.91	75	21.91	34.75	9.75	13	12	normosmia	weaknormosmic	normosmia	normosmia	normosmia	NA	NA	NA	NA	NA	NA	NA	NA	NA	NA	NA	NA	NA	NA	NA	NA	NA	NA	NA	NA	NA	NA	NA	NA	NA	NA	NA	NA	NA	NA	NA	NA	NA	NA
pilot	Nose_75		female	28.73	71	28.8	31.5	8.5	12	11	normosmia	weaknormosmic	normosmia	normosmia	dysosmia	NA	NA	NA	NA	NA	NA	NA	NA	NA	NA	NA	NA	NA	NA	NA	NA	NA	NA	NA	NA	NA	NA	NA	NA	NA	NA	NA	NA	NA	NA	NA	NA	NA	NA
pilot	Nose_76		female	40.61	54	19.83	39.25	10.25	15	14	normosmia	goodnormosmic	normosmia	normosmia	normosmia	NA	NA	NA	NA	NA	NA	NA	NA	NA	NA	NA	NA	NA	NA	NA	NA	NA	NA	NA	NA	NA	NA	NA	NA	NA	NA	NA	NA	NA	NA	NA	NA	NA	NA
pilot	Nose_77		female	42.36	83	30.12	17	1	11	5	dysosmia	hyposmic	dysosmia	normosmia	dysosmia	NA	NA	NA	NA	NA	NA	NA	NA	NA	NA	NA	NA	NA	NA	NA	NA	NA	NA	NA	NA	NA	NA	NA	NA	NA	NA	NA	NA	NA	NA	NA	NA	NA	NA
pilot	Nose_78		female	40.19	70	24.22	37	10	14	13	normosmia	goodnormosmic	normosmia	normosmia	normosmia	NA	NA	NA	NA	NA	NA	NA	NA	NA	NA	NA	NA	NA	NA	NA	NA	NA	NA	NA	NA	NA	NA	NA	NA	NA	NA	NA	NA	NA	NA	NA	NA	NA	NA
pilot	Nose_79		female	30.37	58	21.56	36.75	9.75	13	14	normosmia	goodnormosmic	normosmia	normosmia	normosmia	NA	NA	NA	NA	NA	NA	NA	NA	NA	NA	NA	NA	NA	NA	NA	NA	NA	NA	NA	NA	NA	NA	NA	NA	NA	NA	NA	NA	NA	NA	NA	NA	NA	NA
pilot	Nose_8		female	19.35	68	23.53	35.25	9.25	14	12	normosmia	weaknormosmic	normosmia	normosmia	normosmia	NA	NA	NA	NA	NA	NA	NA	NA	NA	NA	NA	NA	NA	NA	NA	NA	NA	NA	NA	NA	NA	NA	NA	NA	NA	NA	NA	NA	NA	NA	NA	NA	NA	NA
pilot	Nose_80		male	39.36	80	25.83	30.5	7.5	8	15	normosmia	weaknormosmic	normosmia	dysosmia	normosmia	NA	NA	NA	NA	NA	NA	NA	NA	NA	NA	NA	NA	NA	NA	NA	NA	NA	NA	NA	NA	NA	NA	NA	NA	NA	NA	NA	NA	NA	NA	NA	NA	NA	NA
pilot	Nose_81		female	20.61	53	19.47	35.25	9.25	13	13	normosmia	weaknormosmic	normosmia	normosmia	normosmia	NA	NA	NA	NA	NA	NA	NA	NA	NA	NA	NA	NA	NA	NA	NA	NA	NA	NA	NA	NA	NA	NA	NA	NA	NA	NA	NA	NA	NA	NA	NA	NA	NA	NA
pilot	Nose_83		female	23.67	65	19.41	35.25	9.25	13	13	normosmia	weaknormosmic	normosmia	normosmia	normosmia	NA	NA	NA	NA	NA	NA	NA	NA	NA	NA	NA	NA	NA	NA	NA	NA	NA	NA	NA	NA	NA	NA	NA	NA	NA	NA	NA	NA	NA	NA	NA	NA	NA	NA
pilot	Nose_84		male	18.02	72	19.53	25.75	4.75	10	11	dysosmia	hyposmic	dysosmia	dysosmia	dysosmia	NA	NA	NA	NA	NA	NA	NA	NA	NA	NA	NA	NA	NA	NA	NA	NA	NA	NA	NA	NA	NA	NA	NA	NA	NA	NA	NA	NA	NA	NA	NA	NA	NA	NA
pilot	Nose_85		female	21.9	69	21.53	34.75	8.75	13	13	normosmia	weaknormosmic	normosmia	normosmia	normosmia	NA	NA	NA	NA	NA	NA	NA	NA	NA	NA	NA	NA	NA	NA	NA	NA	NA	NA	NA	NA	NA	NA	NA	NA	NA	NA	NA	NA	NA	NA	NA	NA	NA	NA
pilot	Nose_86		female	31.16	56	22.15	33.5	6.5	13	14	normosmia	weaknormosmic	normosmia	normosmia	normosmia	NA	NA	NA	NA	NA	NA	NA	NA	NA	NA	NA	NA	NA	NA	NA	NA	NA	NA	NA	NA	NA	NA	NA	NA	NA	NA	NA	NA	NA	NA	NA	NA	NA	NA
pilot	Nose_87		female	32.23	60	20.28	36.25	10.25	13	13	normosmia	goodnormosmic	normosmia	normosmia	normosmia	NA	NA	NA	NA	NA	NA	NA	NA	NA	NA	NA	NA	NA	NA	NA	NA	NA	NA	NA	NA	NA	NA	NA	NA	NA	NA	NA	NA	NA	NA	NA	NA	NA	NA
pilot	Nose_88		female	30.22	70	27.34	41.5	14.5	15	12	normosmia	goodnormosmic	normosmia	normosmia	normosmia	NA	NA	NA	NA	NA	NA	NA	NA	NA	NA	NA	NA	NA	NA	NA	NA	NA	NA	NA	NA	NA	NA	NA	NA	NA	NA	NA	NA	NA	NA	NA	NA	NA	NA
pilot	Nose_89		male	35.61	98	30.25	39.5	10.5	14	15	normosmia	goodnormosmic	normosmia	normosmia	normosmia	NA	NA	NA	NA	NA	NA	NA	NA	NA	NA	NA	NA	NA	NA	NA	NA	NA	NA	NA	NA	NA	NA	NA	NA	NA	NA	NA	NA	NA	NA	NA	NA	NA	NA
pilot	Nose_9		female	20.6	52	19.1	36.5	10.5	12	14	normosmia	goodnormosmic	normosmia	normosmia	normosmia	NA	NA	NA	NA	NA	NA	NA	NA	NA	NA	NA	NA	NA	NA	NA	NA	NA	NA	NA	NA	NA	NA	NA	NA	NA	NA	NA	NA	NA	NA	NA	NA	NA	NA
pilot	Nose_90		female	21.6	50	19.53	33.75	7.75	12	14	normosmia	weaknormosmic	normosmia	normosmia	normosmia	NA	NA	NA	NA	NA	NA	NA	NA	NA	NA	NA	NA	NA	NA	NA	NA	NA	NA	NA	NA	NA	NA	NA	NA	NA	NA	NA	NA	NA	NA	NA	NA	NA	NA
pilot	Nose_91		female	20.49	54.5	18.86	36.25	11.25	13	12	normosmia	goodnormosmic	normosmia	normosmia	normosmia	NA	NA	NA	NA	NA	NA	NA	NA	NA	NA	NA	NA	NA	NA	NA	NA	NA	NA	NA	NA	NA	NA	NA	NA	NA	NA	NA	NA	NA	NA	NA	NA	NA	NA
pilot	Nose_92		female	21.08	65.7	24.13	35.75	7.75	15	13	normosmia	weaknormosmic	normosmia	normosmia	normosmia	NA	NA	NA	NA	NA	NA	NA	NA	NA	NA	NA	NA	NA	NA	NA	NA	NA	NA	NA	NA	NA	NA	NA	NA	NA	NA	NA	NA	NA	NA	NA	NA	NA	NA
pilot	Nose_95		female	40.86	64	20.9	31.75	7.75	14	10	normosmia	weaknormosmic	normosmia	normosmia	dysosmia	NA	NA	NA	NA	NA	NA	NA	NA	NA	NA	NA	NA	NA	NA	NA	NA	NA	NA	NA	NA	NA	NA	NA	NA	NA	NA	NA	NA	NA	NA	NA	NA	NA	NA
cohorts:
both cohorts (Nose 2.0 and pilot)
Nose 2.0
pilot
olfactory status:
normosmia
dysosmia
[truncated: 174 more columns]

## Sheet: SuppTable2
Supplementary Table 2. Comparison of the metadata of the study cohorts
Cohort of Nose 2.0
main groups	dysosmia (n=20)				normosmia (n=33)				significance
	mean	std dev			mean	std dev			p value	Bonf. corr.
TDI-Score	15.26	± 7.45			36.03	± 3.08			1.38e-09	7.31e-08	***
age	33.8	± 7.48			29.48	± 7.24			0.06	1
BMI	23.45	± 3.25			22.55	± 3.97			0.216	1
sex	m: 8	f: 12			m: 14	f: 19
subgroups	anosmic (n=13)		hyposmic (n=7)		weak normosmic (n=17)		good normosmic (n=16)		significance
	mean	std dev	mean	std dev	mean	std dev	mean	std dev	p value	Bonf. corr.
TDI-Score	10.73	± 3.66	23.68	± 4.99	33.62	± 1.67	38.59	± 1.96	1.88e-10	9.96e-09	***
age	35.38	± 7.33	30.86	± 6.83	30.18	± 6.80	28.75	± 7.61	0.11	1
BMI	24.08	± 3.77	22.29	± 1.28	22.71	± 4.50	22.38	± 3.31	0.591	1
sex	m: 5	f: 8	m: 3	f: 4	m: 8	f: 9	m: 6	f: 10
Cohort of Pilot study 12
main groups	dysosmia (n=7)				normosmia (n=60)				significance
	mean	std dev			mean	std dev			p value	Bonf. corr.
TDI-Score	25.6	± 3.64			35.4	± 2.83			1.6e-05	0.001	***
age	26.2	± 6.88			27.5	± 6.78			0.473	1
BMI	24.5	± 5.27			22.5	± 3.44			0.545	1
sex	m: 4	f: 3			m: 13	f: 47
subgroups			hyposmic (n=8)		weak normosmic (n=35)		good normosmic (n=24)		significance
			mean	std dev	mean	std dev	mean	std dev	p value	Bonf. corr.
TDI-Score			25.6	± 3.64	33.6	± 1.62	38	± 2.03	2.3684e-08	1.59e-06	***
age			26.2	± 6.88	27	± 6.47	28.2	± 6.47	0.752	1
BMI			24.5	± 5.27	22.9	± 3.69	21.9	± 2.94	0.328	1
sex			m: 4	f: 4	m: 6	f: 29	m: 7	f: 17
TDI…olfactory score (threshold.discrimination.identification)
std dev…standard deviation
Bof.corr….Bonferroni correction
ns…not significant
m…male
f…female
cohorts:
both cohorts (Nose 2.0 and pilot)
Nose 2.0
pilot
olfactory status:
normosmia
dysosmia

## Sheet: SuppTable3
Supplementary Table 3. Comparison of the metadata between the study cohorts
Cohort of pilot study12 and Nose 2.0
main groups	pilot study		Nose 2.0		significance		pilot study		Nose 2.0		significance
	mean	mean	mean	std dev	p value	Bonf. corr.	mean	std dev	mean	std dev	p value	Bonf. corr.
TDI-Score	25.6	± 3.64	15.26	± 7.45	0.557	1	35.4	± 2.83	36.03	± 3.08	0.366	1
age	26.2	± 6.88	33.8	± 7.48	0.016	0.096	27.5	± 6.78	29.48	± 7.24	0.205	1
BMI	24.5	± 5.27	23.45	± 3.25	ns	1	22.5	± 3.44	22.55	± 3.97	ns	1
sex	m: 4	f: 3	m: 8	f:12			m: 13	f: 47	m: 14	f: 19
subgroups			Nose 2.0				pilot study		Nose 2.0		significance
			mean	std dev			mean	std dev	mean	std dev	p value	Bonf. corr.
TDI-Score			10.73	± 3.66			25.6	± 3.64	23.68	± 4.99	0.989	1
age			35.38	± 7.33			26.2	± 6.88	30.86	± 6.83	0.093	1
BMI			24.08	± 3.77			24.5	± 5.27	22.29	± 1.28	ns	1
sex			m: 5	f: 8			m: 4	f: 4	m: 3	f: 4
subgroups	pilot study		Nose 2.0		significance		pilot study		Nose 2.0		significance
	mean	mean	mean	std dev	p value	Bonf. corr.	mean	std dev	mean	std dev	p value	Bonf. corr.
TDI-Score	33.6	± 1.62	33.62	± 1.67	0.593	1	38	± 2.03	38.59	± 1.96	0.526	1
age	27	± 6.47	30.18	± 6.80	0.173	1	28.2	± 6.47	28.75	± 7.61	0.972	1
BMI	22.9	± 3.69	22.71	± 4.50	ns	1	21.9	± 2.94	22.38	± 3.31	ns	1
sex	m: 6	f: 29	m: 8	f: 9			m: 7	f: 17	m: 6	f: 10
TDI…olfactory score (threshold.discrimination.identification)
std dev…standard deviation
Bof.corr….Bonferroni correction
ns…not significant
m…male
f…female
cohorts:
both cohorts (Nose 2.0 and pilot)
Nose 2.0
pilot
olfactory status:
normosmia
dysosmia

## Sheet: SuppTable4
Supplementary Table 4. Features and read counts of non PMA treated nasal samples - amplicon sequencing
	all										Nose 2.0									pilot
		normosmia + dysosmia			normosmia			dysosmia			normosmia + dysosmia			normosmia			dysosmia			normosmia + dysosmia			normosmia			dysosmia
	taxa	features	reads	%	features	reads	%	features	reads	%	features	reads	%	features	reads	%	features	reads	%	features	reads	%	features	reads	%	features	reads	%
	all	2480	120720	100	1965	94564	78.3333	934	26156	21.6667	951	53318	44.1667	588	34204	64.1509	524	19114	35.8491	1772	67402	55.8333	1542	60360	89.5522	491	7042	10.4478
domain	Bacteria	2437	118401	98.079	1942	93152	98.5068	910	25249	96.5323	918	51625	96.8247	574	33416	97.6962	501	18209	95.2653	1760	66776	99.0712	1531	59736	98.9662	489	7040	99.9716
	Archaea	43	2319	1.92097	23	1412	1.49317	24	907	3.46766	33	1693	3.17529	14	788	2.30382	23	905	4.73475	12	626	0.928756	11	624	1.0338	2	2	0.028401
phylum	Proteobacteria	854	41266	34.1832	710	32494	34.3619	294	8772	33.5372	257	19552	36.6705	161	12813	37.4605	149	6739	35.2569	668	21714	32.2157	598	19681	32.606	171	2033	28.8696
	Actinobacteriota	332	40454	33.5106	276	33378	35.2967	129	7076	27.0531	164	14262	26.7489	116	9715	28.4031	81	4547	23.7888	225	26192	38.8594	201	23663	39.2031	70	2529	35.9131
	Firmicutes	698	29225	24.2089	526	21775	23.0267	282	7450	28.4829	279	14305	26.8296	164	8538	24.962	160	5767	30.1716	494	14920	22.1358	412	13237	21.9301	145	1683	23.8995
	Bacteroidota	351	5552	4.59907	262	4145	4.38327	138	1407	5.37926	157	2806	5.26276	99	2057	6.01392	79	749	3.91859	220	2746	4.07406	180	2088	3.45924	65	658	9.34394
	Euryarchaeota	34	2279	1.88784	17	1392	1.47202	21	887	3.39119	30	1670	3.13215	13	784	2.29213	21	886	4.63535	6	609	0.903534	6	608	1.00729	1	1	0.0142005
genus	Corynebacterium	94	33765	27.9697	80	28314	29.9416	42	5451	20.8403	45	11397	21.3755	37	8008	23.4125	23	3389	17.7305	70	22368	33.186	60	20306	33.6415	30	2062	29.2815
	Ralstonia	118	23117	19.1493	98	20038	21.1899	27	3079	11.7717	13	10205	19.1399	6	8073	23.6025	9	2132	11.1541	110	12912	19.1567	95	11965	19.8227	21	947	13.4479
	Staphylococcus	58	12983	10.7546	46	9694	10.2513	19	3289	12.5746	16	6560	12.3035	10	4009	11.7209	10	2551	13.3462	46	6423	9.52939	39	5685	9.41849	11	738	10.48
	Lawsonella	11	3934	3.25878	8	3298	3.48759	4	636	2.43156	6	967	1.81365	4	680	1.98807	3	287	1.50152	6	2967	4.40195	5	2618	4.33731	2	349	4.95598
	Dolosigranulum	6	3506	2.90424	6	2985	3.15659	2	521	1.99189	4	1804	3.38347	4	1319	3.85627	2	485	2.53741	3	1702	2.52515	3	1666	2.76011	1	36	0.511218
	Streptococcus	44	2496	2.06759	39	1961	2.07373	14	535	2.04542	17	1017	1.90742	10	643	1.8799	11	374	1.95668	32	1479	2.1943	32	1318	2.18357	6	161	2.28628
	Methanobrevibacter	28	2159	1.78844	14	1314	1.38954	17	845	3.23062	24	1552	2.91084	10	707	2.06701	17	845	4.42084	5	607	0.900567	5	607	1.00563	0	0	0
	Moraxella	4	2060	1.70643	4	1597	1.6888	2	463	1.77015	2	1958	3.67231	2	1498	4.3796	2	460	2.40661	3	102	0.151331	3	99	0.164016	1	3	0.0426015
	unknown_Neisseriaceae	14	1950	1.61531	13	1609	1.70149	8	341	1.30372	9	649	1.21722	8	495	1.4472	5	154	0.805692	10	1301	1.93021	9	1114	1.84559	6	187	2.6555
	Bacteroides	91	1725	1.42893	62	1119	1.18333	38	606	2.31687	42	1268	2.37818	24	880	2.5728	22	388	2.02993	55	457	0.678021	41	239	0.395958	17	218	3.09571
	Anaerococcus	46	1654	1.37011	41	1397	1.47731	20	257	0.982566	14	280	0.525151	10	157	0.459011	8	123	0.643507	43	1374	2.03852	39	1240	2.05434	16	134	1.90287
	Rickettsia	5	1639	1.35769	2	200	0.211497	5	1439	5.50161	5	1639	3.07401	2	200	0.584727	5	1439	7.52851	0	0	0	0	0	0	0	0	0
	Peptoniphilus	23	1578	1.30716	19	1379	1.45827	8	199	0.76082	8	254	0.476387	7	160	0.467782	2	94	0.491786	19	1324	1.96433	15	1219	2.01955	7	105	1.49105
	unknown_Comamonadaceae	44	1256	1.04042	37	1141	1.20659	12	115	0.43967	12	146	0.273829	9	112	0.327447	6	34	0.17788	34	1110	1.64684	29	1029	1.70477	6	81	1.15024
	Haemophilus	12	1226	1.01557	7	634	0.670445	10	592	2.26334	10	822	1.54169	5	251	0.733832	9	571	2.98734	5	404	0.599389	5	383	0.634526	4	21	0.298211
	Acinetobacter	33	1029	0.852386	31	871	0.921069	14	158	0.604068	15	570	1.06906	12	471	1.37703	8	99	0.517945	27	459	0.680989	26	400	0.662691	11	59	0.83783
	Hydrotalea	6	992	0.821736	6	889	0.940104	1	103	0.393791	0	0	0	0	0	0	0	0	0	6	992	1.47177	6	889	1.47283	1	103	1.46265
	Aquabacterium	16	812	0.672631	15	726	0.767734	2	86	0.328796	2	2	0.00375108	2	2	0.00584727	0	0	0	14	810	1.20174	13	724	1.19947	2	86	1.22124
	Paracoccus	16	801	0.663519	12	255	0.269659	11	546	2.08748	11	649	1.21722	10	114	0.333294	6	535	2.799	12	152	0.225513	9	141	0.233598	6	11	0.156206
	Prevotella	53	766	0.634526	41	615	0.650353	26	151	0.577305	36	611	1.14595	22	501	1.46474	22	110	0.575494	26	155	0.229964	25	114	0.188867	7	41	0.582221
	Bradyrhizobium	6	681	0.564115	4	535	0.565754	4	146	0.558189	1	108	0.202558	1	43	0.125716	1	65	0.340065	6	573	0.850123	4	492	0.815109	4	81	1.15024
	Delftia	6	632	0.523526	5	546	0.577387	2	86	0.328796	2	120	0.225065	1	83	0.242662	2	37	0.193575	5	512	0.759621	5	463	0.767064	1	49	0.695825
cohorts:
both cohorts (Nose 2.0 and pilot)
Nose 2.0
pilot
olfactory status:
normosmia
dysosmia

## Sheet: SuppTable5
Supplementary Table 5. Comparison of signatures found in the amplicon sequencing dataset of untreated nasal samples
Nose 2.0 + pilot							Nose 2.0							pilot
study	domain	phylum	class	family	order	genus	study	domain	phylum	class	family	order	genus	study	domain	phylum	class	family	order	genus
Nose 2.0 + pilot	Archaea	Euryarchaeota	Methanobacteria	Methanobacteriales	Methanobacteriaceae	Methanobrevibacter	Nose 2.0	Archaea	Halobacterota	Halobacteria	Halobacterales	Halococcaceae	Halalkalicoccus	pilot	Archaea	Crenarchaeota	Nitrososphaeria	Nitrososphaerales	Nitrososphaeraceae	Candidatus_Nitrososphaera
Nose 2.0 + pilot	Archaea	Euryarchaeota	Methanobacteria	Methanobacteriales	Methanobacteriaceae	Methanosphaera	Nose 2.0	Archaea	Thermoplasmatota	Thermoplasmata	Methanomassiliicoccales	Methanomethylophilaceae	Candidatus_Methanoplasma	pilot	Archaea	Halobacterota	Halobacteria	Halobacterales	Haloferacaceae	Halogranum
Nose 2.0 + pilot	Bacteria	Acidobacteriota	Vicinamibacteria	Vicinamibacterales	Vicinamibacteraceae	Vicinamibacteraceae	Nose 2.0	Archaea	Thermoplasmatota	Thermoplasmata	Methanomassiliicoccales	Methanomethylophilaceae	unknown_Methanomethylophilaceae	pilot	Archaea	Nanoarchaeota	Nanoarchaeia	Woesearchaeales	Gracilibacteria	Woesearchaeales_AR20
Nose 2.0 + pilot	Bacteria	Actinobacteriota	Actinobacteria	Actinomycetales	Actinomycetaceae	Actinomyces	Nose 2.0	Bacteria	Acidobacteriota	Blastocatellia	Blastocatellales	Blastocatellaceae	Blastocatella	pilot	Archaea	Nanoarchaeota	Nanoarchaeia	Woesearchaeales	unknown_Woesearchaeales	unknown_Woesearchaeales
Nose 2.0 + pilot	Bacteria	Actinobacteriota	Actinobacteria	Actinomycetales	Actinomycetaceae	Varibaculum	Nose 2.0	Bacteria	Acidobacteriota	Holophagae	Acidobacteriae_Subgroup_7	Acidobacteriae_Subgroup_7	Acidobacteriae_Subgroup_7	pilot	Archaea	Nanoarchaeota	Nanoarchaeia	Woesearchaeales	Woesearchaeales	Woesearchaeales
Nose 2.0 + pilot	Bacteria	Actinobacteriota	Actinobacteria	Bifidobacteriales	Bifidobacteriaceae	Bifidobacterium	Nose 2.0	Bacteria	Actinobacteriota	Acidimicrobiia	Microtrichales	Ilumatobacteraceae	Ilumatobacter	pilot	Archaea	Thermoplasmatota	Thermoplasmata	unknown_Thermoplasmata	unknown_Thermoplasmata	unknown_Thermoplasmata
Nose 2.0 + pilot	Bacteria	Actinobacteriota	Actinobacteria	Bifidobacteriales	Bifidobacteriaceae	Gardnerella	Nose 2.0	Bacteria	Actinobacteriota	Actinobacteria	Actinobacteria_0319-7L14	Actinobacteria_0319-7L14	Actinobacteria_0319-7L14	pilot	Bacteria	Acidobacteriota	Acidobacteriae	Acidobacteriae_Subgroup_2	Acidobacteriae_Subgroup_2	Acidobacteriae_Subgroup_2
Nose 2.0 + pilot	Bacteria	Actinobacteriota	Actinobacteria	Bifidobacteriales	Bifidobacteriaceae	Scardovia	Nose 2.0	Bacteria	Actinobacteriota	Actinobacteria	Actinobacteria	Actinobacteria	Actinobacteria	pilot	Bacteria	Acidobacteriota	Acidobacteriae	Bryobacterales	Bryobacteraceae	Bryobacter
Nose 2.0 + pilot	Bacteria	Actinobacteriota	Actinobacteria	Corynebacteriales	Corynebacteriaceae	Corynebacterium	Nose 2.0	Bacteria	Actinobacteriota	Actinobacteria	Frankiales	Frankiaceae	Jatrophihabitans	pilot	Bacteria	Acidobacteriota	Acidobacteriae	Solibacterales	Solibacteraceae	Candidatus_Solibacter
Nose 2.0 + pilot	Bacteria	Actinobacteriota	Actinobacteria	Corynebacteriales	Corynebacteriaceae	Lawsonella	Nose 2.0	Bacteria	Actinobacteriota	Actinobacteria	Frankiales	Geodermatophilaceae	unknown_Geodermatophilaceae	pilot	Bacteria	Acidobacteriota	Blastocatellia	Blastocatellales	Blastocatellaceae	unknown_Blastocatellaceae
Nose 2.0 + pilot	Bacteria	Actinobacteriota	Actinobacteria	Corynebacteriales	Corynebacteriaceae	Turicella	Nose 2.0	Bacteria	Actinobacteriota	Actinobacteria	Frankiales	unknown_Frankiales	unknown_Frankiales	pilot	Bacteria	Acidobacteriota	Blastocatellia	Blastocatellia_11-24	Blastocatellia_11-25	Blastocatellia_11-26
Nose 2.0 + pilot	Bacteria	Actinobacteriota	Actinobacteria	Corynebacteriales	Dietziaceae	Dietzia	Nose 2.0	Bacteria	Actinobacteriota	Actinobacteria	Kineosporiales	Kineosporiaceae	Quadrisphaera	pilot	Bacteria	Acidobacteriota	Blastocatellia	Pyrinomonadales	Pyrinomonadaceae	Pyrinomonadaceae_RB41
Nose 2.0 + pilot	Bacteria	Actinobacteriota	Actinobacteria	Corynebacteriales	Nocardiaceae	Gordonia	Nose 2.0	Bacteria	Actinobacteriota	Actinobacteria	Micrococcales	Bogoriellaceae	Georgenia	pilot	Bacteria	Acidobacteriota	Vicinamibacteria	Vicinamibacterales	unknown_Vicinamibacterales	unknown_Vicinamibacterales
Nose 2.0 + pilot	Bacteria	Actinobacteriota	Actinobacteria	Corynebacteriales	Nocardiaceae	Rhodococcus	Nose 2.0	Bacteria	Actinobacteriota	Actinobacteria	Micrococcales	Microbacteriaceae	Agrococcus	pilot	Bacteria	Actinobacteriota	Acidimicrobiia	Actinomarinales	unknown_Actinomarinales	unknown_Actinomarinales
Nose 2.0 + pilot	Bacteria	Actinobacteriota	Actinobacteria	Frankiales	Geodermatophilaceae	Blastococcus	Nose 2.0	Bacteria	Actinobacteriota	Actinobacteria	Micrococcales	Microbacteriaceae	Leifsonia	pilot	Bacteria	Actinobacteriota	Acidimicrobiia	Microtrichales	unknown_Microtrichales	unknown_Microtrichales
Nose 2.0 + pilot	Bacteria	Actinobacteriota	Actinobacteria	Frankiales	Geodermatophilaceae	Modestobacter	Nose 2.0	Bacteria	Actinobacteriota	Actinobacteria	Micrococcales	Microbacteriaceae	Pseudoclavibacter	pilot	Bacteria	Actinobacteriota	Acidimicrobiia	unknown_Acidimicrobiia	unknown_Acidimicrobiia	unknown_Acidimicrobiia
Nose 2.0 + pilot	Bacteria	Actinobacteriota	Actinobacteria	Frankiales	Nakamurellaceae	Nakamurella	Nose 2.0	Bacteria	Actinobacteriota	Actinobacteria	Propionibacteriales	Nocardioidaceae	Aeromicrobium	pilot	Bacteria	Actinobacteriota	Actinobacteria	Actinomycetales	Actinomycetaceae	Arcanobacterium
Nose 2.0 + pilot	Bacteria	Actinobacteriota	Actinobacteria	Kineosporiales	Kineosporiaceae	Kineococcus	Nose 2.0	Bacteria	Actinobacteriota	Actinobacteria	Propionibacteriales	Nocardioidaceae	Marmoricola	pilot	Bacteria	Actinobacteriota	Actinobacteria	Actinomycetales	Actinomycetaceae	Mobiluncus
Nose 2.0 + pilot	Bacteria	Actinobacteriota	Actinobacteria	Micrococcales	Brevibacteriaceae	Brevibacterium	Nose 2.0	Bacteria	Actinobacteriota	Actinobacteria	Propionibacteriales	Propionibacteriaceae	Propionibacterium	pilot	Bacteria	Actinobacteriota	Actinobacteria	Corynebacteriales	Mycobacteriaceae	Mycobacterium
Nose 2.0 + pilot	Bacteria	Actinobacteriota	Actinobacteria	Micrococcales	Cellulomonadaceae	Cellulomonas	Nose 2.0	Bacteria	Actinobacteriota	Actinobacteria	Streptosporangiales	Nocardiopsaceae	unknown_Nocardiopsaceae	pilot	Bacteria	Actinobacteriota	Actinobacteria	Euzebyales	Euzebyaceae	unknown_Euzebyaceae
Nose 2.0 + pilot	Bacteria	Actinobacteriota	Actinobacteria	Micrococcales	Dermabacteraceae	Brachybacterium	Nose 2.0	Bacteria	Actinobacteriota	Actinobacteriota_MB-A2-108	Actinobacteriota_MB-A2-108	Actinobacteriota_MB-A2-108	Actinobacteriota_MB-A2-108	pilot	Bacteria	Actinobacteriota	Actinobacteria	Frankiales	Sporichthyaceae	Sporichthyaceae_hgcI_clade
Nose 2.0 + pilot	Bacteria	Actinobacteriota	Actinobacteria	Micrococcales	Dermabacteraceae	Dermabacter	Nose 2.0	Bacteria	Actinobacteriota	Coriobacteriia	Coriobacteriales	Eggerthellaceae	Adlercreutzia	pilot	Bacteria	Actinobacteriota	Actinobacteria	Micrococcales	Cellulomonadaceae	Actinotalea
Nose 2.0 + pilot	Bacteria	Actinobacteriota	Actinobacteria	Micrococcales	Dermacoccaceae	Dermacoccus	Nose 2.0	Bacteria	Actinobacteriota	Coriobacteriia	Coriobacteriales	Eggerthellaceae	Eggerthella	pilot	Bacteria	Actinobacteriota	Actinobacteria	Micrococcales	Dermatophilaceae	Mobilicoccus
Nose 2.0 + pilot	Bacteria	Actinobacteriota	Actinobacteria	Micrococcales	Dermacoccaceae	Kytococcus	Nose 2.0	Bacteria	Actinobacteriota	Thermoleophilia	Thermophilales	Thermoleophilaceae	Thermoleophilum	pilot	Bacteria	Actinobacteriota	Actinobacteria	Micrococcales	Intrasporangiaceae	Arsenicicoccus
Nose 2.0 + pilot	Bacteria	Actinobacteriota	Actinobacteria	Micrococcales	Intrasporangiaceae	unknown_Intrasporangiaceae	Nose 2.0	Bacteria	Bacteroidota	Bacteroidia	Bacteroidales	Dysgonomonadaceae	Dysgonomonas	pilot	Bacteria	Actinobacteriota	Actinobacteria	Micrococcales	Intrasporangiaceae	Ornithinicoccus
Nose 2.0 + pilot	Bacteria	Actinobacteriota	Actinobacteria	Micrococcales	Microbacteriaceae	Rathayibacter	Nose 2.0	Bacteria	Bacteroidota	Bacteroidia	Chitinophagales	Chitinophagaceae	Cnuella	pilot	Bacteria	Actinobacteriota	Actinobacteria	Micrococcales	Microbacteriaceae	Agromyces
Nose 2.0 + pilot	Bacteria	Actinobacteriota	Actinobacteria	Micrococcales	Microbacteriaceae	unknown_Microbacteriaceae	Nose 2.0	Bacteria	Bacteroidota	Bacteroidia	Chitinophagales	Chitinophagaceae	Edaphobaculum	pilot	Bacteria	Actinobacteriota	Actinobacteria	Micrococcales	Microbacteriaceae	Curtobacterium
Nose 2.0 + pilot	Bacteria	Actinobacteriota	Actinobacteria	Micrococcales	Micrococcaceae	Arthrobacter	Nose 2.0	Bacteria	Bacteroidota	Bacteroidia	Chitinophagales	Chitinophagaceae	Ferruginibacter	pilot	Bacteria	Actinobacteriota	Actinobacteria	Micrococcales	Promicromonosporaceae	Cellulosimicrobium
Nose 2.0 + pilot	Bacteria	Actinobacteriota	Actinobacteria	Micrococcales	Micrococcaceae	Glutamicibacter	Nose 2.0	Bacteria	Bacteroidota	Bacteroidia	Cytophagales	Cyclobacteriaceae	Algoriphagus	pilot	Bacteria	Actinobacteriota	Actinobacteria	Micrococcales	unknown_Micrococcales	unknown_Micrococcales
Nose 2.0 + pilot	Bacteria	Actinobacteriota	Actinobacteria	Micrococcales	Micrococcaceae	Kocuria	Nose 2.0	Bacteria	Bacteroidota	Bacteroidia	Cytophagales	Hymenobacteraceae	Nibribacter	pilot	Bacteria	Actinobacteriota	Actinobacteria	Propionibacteriales	Nocardioidaceae	Flindersiella
Nose 2.0 + pilot	Bacteria	Actinobacteriota	Actinobacteria	Micrococcales	Micrococcaceae	Micrococcus	Nose 2.0	Bacteria	Bacteroidota	Bacteroidia	Cytophagales	Hymenobacteraceae	Rufibacter	pilot	Bacteria	Actinobacteriota	Actinobacteria	Streptomycetales	Streptomycetaceae	Streptomyces
Nose 2.0 + pilot	Bacteria	Actinobacteriota	Actinobacteria	Micrococcales	Micrococcaceae	Rothia	Nose 2.0	Bacteria	Bacteroidota	Bacteroidia	Cytophagales	Spirosomaceae	Flectobacillus	pilot	Bacteria	Actinobacteriota	Actinobacteria	Streptomycetales	Streptomycetaceae	unknown_Streptomycetaceae
Nose 2.0 + pilot	Bacteria	Actinobacteriota	Actinobacteria	Micrococcales	Micrococcaceae	unknown_Micrococcaceae	Nose 2.0	Bacteria	Bacteroidota	Bacteroidia	Cytophagales	Spirosomaceae	Spirosoma	pilot	Bacteria	Actinobacteriota	Actinobacteria	Streptosporangiales	Nocardiopsaceae	Nocardiopsis
Nose 2.0 + pilot	Bacteria	Actinobacteriota	Actinobacteria	Propionibacteriales	Nocardioidaceae	Nocardioides	Nose 2.0	Bacteria	Bacteroidota	Bacteroidia	Flavobacteriales	Crocinitomicaceae	Brumimicrobium	pilot	Bacteria	Actinobacteriota	Coriobacteriia	Coriobacteriales	Atopobiaceae	Olsenella
Nose 2.0 + pilot	Bacteria	Actinobacteriota	Actinobacteria	Propionibacteriales	Propionibacteriaceae	Cutibacterium	Nose 2.0	Bacteria	Bacteroidota	Bacteroidia	Flavobacteriales	Flavobacteriaceae	Antarcticibacterium	pilot	Bacteria	Actinobacteriota	Coriobacteriia	Coriobacteriales	Eggerthellaceae	Eggerthellaceae_DNF00809
Nose 2.0 + pilot	Bacteria	Actinobacteriota	Actinobacteria	Pseudonocardiales	Pseudonocardiaceae	Pseudonocardia	Nose 2.0	Bacteria	Bacteroidota	Bacteroidia	Flavobacteriales	Flavobacteriaceae	Capnocytophaga	pilot	Bacteria	Actinobacteriota	Coriobacteriia	Coriobacteriales	Eggerthellaceae	Enterorhabdus
Nose 2.0 + pilot	Bacteria	Actinobacteriota	Coriobacteriia	Coriobacteriales	Atopobiaceae	Atopobium	Nose 2.0	Bacteria	Bacteroidota	Bacteroidia	Flavobacteriales	Weeksellaceae	Empedobacter	pilot	Bacteria	Actinobacteriota	Rubrobacteria	Rubrobacterales	Rubrobacteriaceae	Rubrobacter
Nose 2.0 + pilot	Bacteria	Actinobacteriota	Coriobacteriia	Coriobacteriales	Coriobacteriaceae	Collinsella	Nose 2.0	Bacteria	Bacteroidota	Bacteroidia	Sphingobacteriales	Sphingobacteriaceae	Arcticibacter	pilot	Bacteria	Actinobacteriota	Thermoleophilia	Solirubrobacterales	Solirubrobacteraceae	Conexibacter
Nose 2.0 + pilot	Bacteria	Actinobacteriota	Thermoleophilia	Gaiellales	Gaiellaceae	Gaiella	Nose 2.0	Bacteria	Bdellovibrionota	Bdellovibrionia	Bacteriovoracales	Bacteriovoracaceae	Bacteriovorax	pilot	Bacteria	Actinobacteriota	Thermoleophilia	Solirubrobacterales	Solirubrobacteraceae	Solirubrobacter
Nose 2.0 + pilot	Bacteria	Actinobacteriota	Thermoleophilia	Gaiellales	unknown_Gaiellales	unknown_Gaiellales	Nose 2.0	Bacteria	Chloroflexi	Anaerolineae	Anaerolineae_SBR1031	Anaerolineae_A4b	Anaerolineae_A4b	pilot	Bacteria	Actinobacteriota	Thermoleophilia	Solirubrobacterales	Solirubrobacterales_67-14	Solirubrobacterales_67-14
Nose 2.0 + pilot	Bacteria	Bacteroidota	Bacteroidia	Bacteroidales	Bacteroidaceae	Bacteroides	Nose 2.0	Bacteria	Chloroflexi	Chloroflexia	Kallotenuales	Kallotenuales_AKIW781	Kallotenuales_AKIW781	pilot	Bacteria	Armatimonadota	Armatimonadia	Armatimonadales	Armatimonadales	Armatimonadales
Nose 2.0 + pilot	Bacteria	Bacteroidota	Bacteroidia	Bacteroidales	Barnesiellaceae	Barnesiella	Nose 2.0	Bacteria	Chloroflexi	Chloroflexia	Thermomicrobiales	Thermomicrobiales_JG30-KF-CM45	Thermomicrobiales_JG30-KF-CM45	pilot	Bacteria	Armatimonadota	Fimbriimonadia	Fimbriimonadales	Fimbriimonadaceae	Fimbriimonadaceae
Nose 2.0 + pilot	Bacteria	Bacteroidota	Bacteroidia	Bacteroidales	Marinifilaceae	Odoribacter	Nose 2.0	Bacteria	Chloroflexi	Ktedonobacteria	Ktedonobacterales	Ktedonobacteraceae	unknown_Ktedonobacteraceae	pilot	Bacteria	Bacteroidota	Bacteroidia	Bacteroidales	Muribaculaceae	Muribaculum
Nose 2.0 + pilot	Bacteria	Bacteroidota	Bacteroidia	Bacteroidales	Muribaculaceae	Muribaculaceae	Nose 2.0	Bacteria	Cyanobacteria	Cyanobacteriia	Cyanobacteriales	Nostocaceae	Scytonema_UCFS19	pilot	Bacteria	Bacteroidota	Bacteroidia	Bacteroidales	Prevotellaceae	unknown_Prevotellaceae
Nose 2.0 + pilot	Bacteria	Bacteroidota	Bacteroidia	Bacteroidales	Muribaculaceae	Muribaculaceae_CAG-873	Nose 2.0	Bacteria	Cyanobacteria	Cyanobacteriia	Cyanobacteriales	Phormidiaceae	Tychonema_CCAP_1459-11B	pilot	Bacteria	Bacteroidota	Bacteroidia	Bacteroidales	Tannerellaceae	Tannerella
Nose 2.0 + pilot	Bacteria	Bacteroidota	Bacteroidia	Bacteroidales	Porphyromonadaceae	Porphyromonas	Nose 2.0	Bacteria	Firmicutes	Bacilli	Bacillales	Planococcaceae	Chryseomicrobium	pilot	Bacteria	Bacteroidota	Bacteroidia	Bacteroidales	unknown_Bacteroidales	unknown_Bacteroidales
Nose 2.0 + pilot	Bacteria	Bacteroidota	Bacteroidia	Bacteroidales	Prevotellaceae	Alloprevotella	Nose 2.0	Bacteria	Firmicutes	Bacilli	Entomoplasmatales	Spiroplasmataceae	Spiroplasma	pilot	Bacteria	Bacteroidota	Bacteroidia	Chitinophagales	Chitinophagaceae	Aurantisolimonas
Nose 2.0 + pilot	Bacteria	Bacteroidota	Bacteroidia	Bacteroidales	Prevotellaceae	Prevotella	Nose 2.0	Bacteria	Firmicutes	Bacilli	Erysipelotrichales	Erysipelotrichaceae	Erysipelotrichaceae_ZOR0006	pilot	Bacteria	Bacteroidota	Bacteroidia	Chitinophagales	Chitinophagaceae	Chitinophagaceae
Nose 2.0 + pilot	Bacteria	Bacteroidota	Bacteroidia	Bacteroidales	Rikenellaceae	Alistipes	Nose 2.0	Bacteria	Firmicutes	Bacilli	Erysipelotrichales	Erysipelotrichaceae	Holdemanella	pilot	Bacteria	Bacteroidota	Bacteroidia	Chitinophagales	Chitinophagaceae	Flaviaesturariibacter
Nose 2.0 + pilot	Bacteria	Bacteroidota	Bacteroidia	Bacteroidales	Tannerellaceae	Parabacteroides	Nose 2.0	Bacteria	Firmicutes	Bacilli	Lactobacillales	Carnobacteriaceae	Carnobacterium	pilot	Bacteria	Bacteroidota	Bacteroidia	Chitinophagales	Chitinophagaceae	Hydrotalea
Nose 2.0 + pilot	Bacteria	Bacteroidota	Bacteroidia	Chitinophagales	Chitinophagaceae	Flavisolibacter	Nose 2.0	Bacteria	Firmicutes	Bacilli	Lactobacillales	Carnobacteriaceae	Trichococcus	pilot	Bacteria	Bacteroidota	Bacteroidia	Chitinophagales	Chitinophagaceae	Puia
Nose 2.0 + pilot	Bacteria	Bacteroidota	Bacteroidia	Cytophagales	Cytophagaceae	Cytophaga	Nose 2.0	Bacteria	Firmicutes	Bacilli	Paenibacillales	Paenibacillaceae	Saccharibacillus	pilot	Bacteria	Bacteroidota	Bacteroidia	Chitinophagales	Chitinophagaceae	Sediminibacterium
Nose 2.0 + pilot	Bacteria	Bacteroidota	Bacteroidia	Cytophagales	Hymenobacteraceae	Adhaeribacter	Nose 2.0	Bacteria	Firmicutes	Bacilli	Staphylococcales	Staphylococcaceae	Macrococcus	pilot	Bacteria	Bacteroidota	Bacteroidia	Chitinophagales	Chitinophagaceae	Taibaiella
Nose 2.0 + pilot	Bacteria	Bacteroidota	Bacteroidia	Cytophagales	Hymenobacteraceae	Hymenobacter	Nose 2.0	Bacteria	Firmicutes	Bacilli	Staphylococcales	Staphylococcaceae	unknown_Staphylococcaceae	pilot	Bacteria	Bacteroidota	Bacteroidia	Chitinophagales	Chitinophagaceae	Terrimonas
Nose 2.0 + pilot	Bacteria	Bacteroidota	Bacteroidia	Cytophagales	Hymenobacteraceae	Pontibacter	Nose 2.0	Bacteria	Firmicutes	Clostridia	Caldicoprobacterales	Caldicoprobacteraceae	Caldicoprobacter	pilot	Bacteria	Bacteroidota	Bacteroidia	Chitinophagales	Chitinophagaceae	unknown_Chitinophagaceae
Nose 2.0 + pilot	Bacteria	Bacteroidota	Bacteroidia	Flavobacteriales	Flavobacteriaceae	Flavobacterium	Nose 2.0	Bacteria	Firmicutes	Clostridia	Clostridia_vadinBB60_group	Clostridia_vadinBB60_group	Clostridia_vadinBB60_group	pilot	Bacteria	Bacteroidota	Bacteroidia	Chitinophagales	unknown_Chitinophagales	unknown_Chitinophagales
Nose 2.0 + pilot	Bacteria	Bacteroidota	Bacteroidia	Flavobacteriales	Weeksellaceae	Bergeyella	Nose 2.0	Bacteria	Firmicutes	Clostridia	Lachnospirales	Lachnospiraceae	[Eubacterium]_fissicatena_group	pilot	Bacteria	Bacteroidota	Bacteroidia	Cytophagales	Microscillaceae	unknown_Microscillaceae
Nose 2.0 + pilot	Bacteria	Bacteroidota	Bacteroidia	Flavobacteriales	Weeksellaceae	Chryseobacterium	Nose 2.0	Bacteria	Firmicutes	Clostridia	Lachnospirales	Lachnospiraceae	[Eubacterium]_hallii_group	pilot	Bacteria	Bacteroidota	Bacteroidia	Cytophagales	Spirosomaceae	Dyadobacter
Nose 2.0 + pilot	Bacteria	Bacteroidota	Bacteroidia	Flavobacteriales	Weeksellaceae	Cloacibacterium	Nose 2.0	Bacteria	Firmicutes	Clostridia	Lachnospirales	Lachnospiraceae	[Ruminococcus]_gnavus_group	pilot	Bacteria	Bacteroidota	Bacteroidia	Cytophagales	Spirosomaceae	Spirosomaceae
Nose 2.0 + pilot	Bacteria	Bacteroidota	Bacteroidia	Sphingobacteriales	Sphingobacteriaceae	Pedobacter	Nose 2.0	Bacteria	Firmicutes	Clostridia	Lachnospirales	Lachnospiraceae	Incertae_Sedis	pilot	Bacteria	Bacteroidota	Bacteroidia	Flavobacteriales	Flavobacteriaceae	unknown_Flavobacteriaceae
Nose 2.0 + pilot	Bacteria	Bacteroidota	Bacteroidia	Sphingobacteriales	Sphingobacteriaceae	Sphingobacterium	Nose 2.0	Bacteria	Firmicutes	Clostridia	Lachnospirales	Lachnospiraceae	Johnsonella	pilot	Bacteria	Bacteroidota	Bacteroidia	Flavobacteriales	Weeksellaceae	unknown_Weeksellaceae
Nose 2.0 + pilot	Bacteria	Bdellovibrionota	Oligoflexia	Oligoflexia_0319-6G20	Oligoflexia_0319-6G20	Oligoflexia_0319-6G20	Nose 2.0	Bacteria	Firmicutes	Clostridia	Lachnospirales	Lachnospiraceae	Lachnoclostridium	pilot	Bacteria	Bacteroidota	Bacteroidia	Sphingobacteriales	Sphingobacteriaceae	Nubsella
Nose 2.0 + pilot	Bacteria	Campilobacterota	Campylobacteria	Campylobacterales	Campylobacteraceae	Campylobacter	Nose 2.0	Bacteria	Firmicutes	Clostridia	Lachnospirales	Lachnospiraceae	Lachnospiraceae_CAG-56	pilot	Bacteria	Bacteroidota	Bacteroidia	Sphingobacteriales	Sphingobacteriales_env.OPS_17	Sphingobacteriales_env.OPS_17
Nose 2.0 + pilot	Bacteria	Chloroflexi	Chloroflexi_KD4-96	Chloroflexi_KD4-96	Chloroflexi_KD4-96	Chloroflexi_KD4-96	Nose 2.0	Bacteria	Firmicutes	Clostridia	Lachnospirales	Lachnospiraceae	Marvinbryantia	pilot	Bacteria	Campilobacterota	Campylobacteria	Campylobacterales	Arcobacteraceae	Arcobacter
Nose 2.0 + pilot	Bacteria	Cyanobacteria	Cyanobacteriia	Cyanobacteriales	Chroococcidiopsaceae	Aliterella	Nose 2.0	Bacteria	Firmicutes	Clostridia	Oscillospirales	Oscillospiraceae	unknown_Oscillospiraceae	pilot	Bacteria	Campilobacterota	Campylobacteria	Campylobacterales	Sulfurospirillaceae	Sulfurospirillum
Nose 2.0 + pilot	Bacteria	Cyanobacteria	Vampirivibrionia	Gastranaerophilales	Gastranaerophilales	Gastranaerophilales	Nose 2.0	Bacteria	Firmicutes	Clostridia	Oscillospirales	Ruminococcaceae	Anaerotruncus	pilot	Bacteria	Chloroflexi	Chloroflexi_Gitt-GS-136	Chloroflexi_Gitt-GS-136	Chloroflexi_Gitt-GS-136	Chloroflexi_Gitt-GS-136
Nose 2.0 + pilot	Bacteria	Deinococcota	Deinococci	Thermales	Thermaceae	Thermus	Nose 2.0	Bacteria	Firmicutes	Clostridia	Oscillospirales	Ruminococcaceae	Angelakisella	pilot	Bacteria	Chloroflexi	Chloroflexia	Chloroflexales	Roseiflexaceae	unknown_Roseiflexaceae
Nose 2.0 + pilot	Bacteria	Firmicutes	Bacilli	Bacillales	Bacillaceae	Anoxybacillus	Nose 2.0	Bacteria	Firmicutes	Clostridia	Peptococcales	Peptococcaceae	Peptococcus	pilot	Bacteria	Chloroflexi	Chloroflexia	Thermomicrobiales	Thermomicrobiaceae	Nitrolancea
Nose 2.0 + pilot	Bacteria	Firmicutes	Bacilli	Bacillales	Bacillaceae	Bacillus	Nose 2.0	Bacteria	Firmicutes	Clostridia	Peptostreptococcales-Tissierellales	Anaerovoracaceae	Family_XIII_AD3011_group	pilot	Bacteria	Cyanobacteria	Cyanobacteriia	Cyanobacteriales	Chroococcidiopsaceae	unknown_Chroococcidiopsaceae
Nose 2.0 + pilot	Bacteria	Firmicutes	Bacilli	Bacillales	Marinococcaceae	Marinococcus	Nose 2.0	Bacteria	Firmicutes	Clostridia	Peptostreptococcales-Tissierellales	Peptostreptococcales-Tissierellales	Tissierella	pilot	Bacteria	Cyanobacteria	Cyanobacteriia	Leptolyngbyales	Leptolyngbyaceae	Leptolyngbya_Es-Yyy1000
Nose 2.0 + pilot	Bacteria	Firmicutes	Bacilli	Bacillales	Planococcaceae	unknown_Planococcaceae	Nose 2.0	Bacteria	Firmicutes	Negativicutes	Veillonellales-Selenomonadales	Selenomonadaceae	Selenomonas	pilot	Bacteria	Cyanobacteria	Cyanobacteriia	Oxyphotobacteria_Incertae_Sedis	Unknown_Family	Leptolyngbya_EcFYyyy-00
Nose 2.0 + pilot	Bacteria	Firmicutes	Bacilli	Bacilli_RF39	Bacilli_RF39	Bacilli_RF39	Nose 2.0	Bacteria	Fusobacteriota	Fusobacteriia	Fusobacteriales	Leptotrichiaceae	Sebaldella	pilot	Bacteria	Cyanobacteria	Sericytochromatia	Sericytochromatia	Sericytochromatia	Sericytochromatia
Nose 2.0 + pilot	Bacteria	Firmicutes	Bacilli	Erysipelotrichales	Erysipelatoclostridiaceae	Catenibacterium	Nose 2.0	Bacteria	Gemmatimonadota	Longimicrobia	Longimicrobiales	Longimicrobiaceae	unknown_Longimicrobiaceae	pilot	Bacteria	Cyanobacteria	Vampirivibrionia	Obscuribacterales	Obscuribacteraceae	Candidatus_Obscuribacter
Nose 2.0 + pilot	Bacteria	Firmicutes	Bacilli	Erysipelotrichales	Erysipelotrichaceae	Solobacterium	Nose 2.0	Bacteria	Patescibacteria	Gracilibacteria	Gracilibacteria	Gracilibacteria	Gracilibacteria	pilot	Bacteria	Cyanobacteria	Vampirivibrionia	Obscuribacterales	Obscuribacteraceae	Obscuribacteraceae
Nose 2.0 + pilot	Bacteria	Firmicutes	Bacilli	Exiguobacterales	Exiguobacteraceae	Exiguobacterium	Nose 2.0	Bacteria	Patescibacteria	Saccharimonadia	Saccharimonadales	Saccharimonadaceae	Saccharimonadaceae	pilot	Bacteria	Dadabacteria	Dadabacteriia	Dadabacteriales	Dadabacteriales	Dadabacteriales
Nose 2.0 + pilot	Bacteria	Firmicutes	Bacilli	Lactobacillales	Aerococcaceae	Abiotrophia	Nose 2.0	Bacteria	Patescibacteria	Saccharimonadia	Saccharimonadales	Saccharimonadales_LWQ8	Saccharimonadales_LWQ8	pilot	Bacteria	Deinococcota	Deinococci	Deinococcales	Deinococcaceae	Deinococcus
Nose 2.0 + pilot	Bacteria	Firmicutes	Bacilli	Lactobacillales	Aerococcaceae	Aerococcus	Nose 2.0	Bacteria	Patescibacteria	Saccharimonadia	Saccharimonadales	Saccharimonadales	Saccharimonadales	pilot	Bacteria	Deinococcota	Deinococci	Deinococcales	Trueperaceae	Truepera
Nose 2.0 + pilot	Bacteria	Firmicutes	Bacilli	Lactobacillales	Aerococcaceae	Eremococcus	Nose 2.0	Bacteria	Planctomycetota	Phycisphaerae	Phycisphaerales	Phycisphaeraceae	Phycisphaeraceae_SM1A02	pilot	Bacteria	Dependentiae	Babeliae	Babeliales	Babeliaceae	Babeliaceae
Nose 2.0 + pilot	Bacteria	Firmicutes	Bacilli	Lactobacillales	Carnobacteriaceae	Alloiococcus	Nose 2.0	Bacteria	Planctomycetota	Planctomycetes	Isosphaerales	Isosphaeraceae	unknown_Isosphaeraceae	pilot	Bacteria	Dependentiae	Babeliae	Babeliales	Vermiphilaceae	Vermiphilaceae
Nose 2.0 + pilot	Bacteria	Firmicutes	Bacilli	Lactobacillales	Carnobacteriaceae	Dolosigranulum	Nose 2.0	Bacteria	Proteobacteria	Alphaproteobacteria	Acetobacterales	Acetobacteraceae	Rubritepida	pilot	Bacteria	Desulfobacterota	Desulfovibrionia	Desulfovibrionales	Desulfovibrionaceae	Bilophila
Nose 2.0 + pilot	Bacteria	Firmicutes	Bacilli	Lactobacillales	Carnobacteriaceae	Granulicatella	Nose 2.0	Bacteria	Proteobacteria	Alphaproteobacteria	Caulobacterales	Caulobacteraceae	Asticcacaulis	pilot	Bacteria	Desulfobacterota	Desulfovibrionia	Desulfovibrionales	Desulfovibrionaceae	Desulfovibrio
Nose 2.0 + pilot	Bacteria	Firmicutes	Bacilli	Lactobacillales	Enterococcaceae	Enterococcus	Nose 2.0	Bacteria	Proteobacteria	Alphaproteobacteria	Caulobacterales	Caulobacteraceae	Caulobacter	pilot	Bacteria	Desulfobacterota	Desulfuromonadia	Desulfuromonadia_MA-28-I98C	Desulfuromonadia_MA-28-I98C	Desulfuromonadia_MA-28-I98C
Nose 2.0 + pilot	Bacteria	Firmicutes	Bacilli	Lactobacillales	Lactobacillaceae	Lactobacillus	Nose 2.0	Bacteria	Proteobacteria	Alphaproteobacteria	Ferrovibrionales	Ferrovibrionales	Taonella	pilot	Bacteria	Desulfobacterota	unknown_Desulfobacterota	unknown_Desulfobacterota	unknown_Desulfobacterota	unknown_Desulfobacterota
Nose 2.0 + pilot	Bacteria	Firmicutes	Bacilli	Lactobacillales	Leuconostocaceae	Leuconostoc	Nose 2.0	Bacteria	Proteobacteria	Alphaproteobacteria	Rhizobiales	Hyphomicrobiaceae	Hyphomicrobium	pilot	Bacteria	Elusimicrobiota	Elusimicrobiota_Lineage_IIa	Elusimicrobiota_Lineage_IIa	Elusimicrobiota_Lineage_IIa	Elusimicrobiota_Lineage_IIa
Nose 2.0 + pilot	Bacteria	Firmicutes	Bacilli	Lactobacillales	Leuconostocaceae	Weissella	Nose 2.0	Bacteria	Proteobacteria	Alphaproteobacteria	Rhizobiales	Rhizobiaceae	Phyllobacterium	pilot	Bacteria	Fibrobacterota	Fibrobacteria	Fibrobacterales	Fibrobacteraceae	unknown_Fibrobacteraceae
Nose 2.0 + pilot	Bacteria	Firmicutes	Bacilli	Lactobacillales	Listeriaceae	Brochothrix	Nose 2.0	Bacteria	Proteobacteria	Alphaproteobacteria	Rhodobacterales	Rhodobacteraceae	Limibaculum	pilot	Bacteria	Firmicutes	Bacilli	Bacillales	Bacillaceae	Anaerobacillus
Nose 2.0 + pilot	Bacteria	Firmicutes	Bacilli	Lactobacillales	Streptococcaceae	Lactococcus	Nose 2.0	Bacteria	Proteobacteria	Alphaproteobacteria	Rhodospirillales	Rhodospirillaceae	Haematospirillum	pilot	Bacteria	Firmicutes	Bacilli	Bacillales	Bacillaceae	Geobacillus
Nose 2.0 + pilot	Bacteria	Firmicutes	Bacilli	Lactobacillales	Streptococcaceae	Streptococcus	Nose 2.0	Bacteria	Proteobacteria	Alphaproteobacteria	Rickettsiales	Anaplasmataceae	Wolbachia	pilot	Bacteria	Firmicutes	Bacilli	Bacillales	Bacillaceae	Oceanobacillus
Nose 2.0 + pilot	Bacteria	Firmicutes	Bacilli	Lactobacillales	unknown_Lactobacillales	unknown_Lactobacillales	Nose 2.0	Bacteria	Proteobacteria	Alphaproteobacteria	Rickettsiales	Rickettsiaceae	Rickettsia	pilot	Bacteria	Firmicutes	Bacilli	Bacillales	Bacillaceae	unknown_Bacillaceae
Nose 2.0 + pilot	Bacteria	Firmicutes	Bacilli	Staphylococcales	Gemellaceae	Gemella	Nose 2.0	Bacteria	Proteobacteria	Alphaproteobacteria	Sphingomonadales	Sphingomonadaceae	Qipengyuania	pilot	Bacteria	Firmicutes	Bacilli	Bacillales	Planococcaceae	Domibacillus
Nose 2.0 + pilot	Bacteria	Firmicutes	Bacilli	Staphylococcales	Staphylococcaceae	Jeotgalicoccus	Nose 2.0	Bacteria	Proteobacteria	Alphaproteobacteria	Sphingomonadales	Sphingomonadaceae	Sphingorhabdus	pilot	Bacteria	Firmicutes	Bacilli	Bacillales	Planococcaceae	Lysinibacillus
Nose 2.0 + pilot	Bacteria	Firmicutes	Bacilli	Staphylococcales	Staphylococcaceae	Salinicoccus	Nose 2.0	Bacteria	Proteobacteria	Gammaproteobacteria	Aeromonadales	Aeromonadaceae	unknown_Aeromonadaceae	pilot	Bacteria	Firmicutes	Bacilli	Bacillales	Planococcaceae	Sporosarcina
Nose 2.0 + pilot	Bacteria	Firmicutes	Bacilli	Staphylococcales	Staphylococcaceae	Staphylococcus	Nose 2.0	Bacteria	Proteobacteria	Gammaproteobacteria	Burkholderiales	Alcaligenaceae	Oligella	pilot	Bacteria	Firmicutes	Bacilli	Brevibacillales	Brevibacillaceae	Brevibacillus
Nose 2.0 + pilot	Bacteria	Firmicutes	Clostridia	Christensenellales	Christensenellaceae	Christensenellaceae_R-7_group	Nose 2.0	Bacteria	Proteobacteria	Gammaproteobacteria	Burkholderiales	Comamonadaceae	Rhodoferax	pilot	Bacteria	Firmicutes	Bacilli	Erysipelotrichales	Erysipelotrichaceae	Faecalitalea
Nose 2.0 + pilot	Bacteria	Firmicutes	Clostridia	Clostridia_UCG-014	Clostridia_UCG-014	Clostridia_UCG-014	Nose 2.0	Bacteria	Proteobacteria	Gammaproteobacteria	Burkholderiales	Sutterellaceae	Parasutterella	pilot	Bacteria	Firmicutes	Bacilli	Erysipelotrichales	Erysipelotrichaceae	Turicibacter
Nose 2.0 + pilot	Bacteria	Firmicutes	Clostridia	Clostridiales	Clostridiaceae	Clostridium_sensu_stricto_1	Nose 2.0	Bacteria	Proteobacteria	Gammaproteobacteria	Cardiobacteriales	Wohlfahrtiimonadaceae	Koukoulia	pilot	Bacteria	Firmicutes	Bacilli	Erysipelotrichales	Erysipelotrichaceae	unknown_Erysipelotrichaceae
Nose 2.0 + pilot	Bacteria	Firmicutes	Clostridia	Clostridia	Hungateiclostridiaceae	Fastidiosipila	Nose 2.0	Bacteria	Proteobacteria	Gammaproteobacteria	Enterobacterales	Morganellaceae	Morganella	pilot	Bacteria	Firmicutes	Bacilli	Haloplasmatales	Haloplasmataceae	Haloplasma
Nose 2.0 + pilot	Bacteria	Firmicutes	Clostridia	Lachnospirales	Lachnospiraceae	[Eubacterium]_eligens_group	Nose 2.0	Bacteria	Proteobacteria	Gammaproteobacteria	Enterobacterales	Morganellaceae	Proteus	pilot	Bacteria	Firmicutes	Bacilli	Lactobacillales	Aerococcaceae	Globicatella
Nose 2.0 + pilot	Bacteria	Firmicutes	Clostridia	Lachnospirales	Lachnospiraceae	[Ruminococcus]_torques_group	Nose 2.0	Bacteria	Proteobacteria	Gammaproteobacteria	Enterobacterales	Pectobacteriaceae	Pectobacterium	pilot	Bacteria	Firmicutes	Bacilli	Lactobacillales	Aerococcaceae	unknown_Aerococcaceae
Nose 2.0 + pilot	Bacteria	Firmicutes	Clostridia	Lachnospirales	Lachnospiraceae	Agathobacter	Nose 2.0	Bacteria	Proteobacteria	Gammaproteobacteria	Gammaproteobacteria_Incertae_Sedis	Unknown_Family	Acidibacter	pilot	Bacteria	Firmicutes	Bacilli	Lactobacillales	Carnobacteriaceae	Atopostipes
Nose 2.0 + pilot	Bacteria	Firmicutes	Clostridia	Lachnospirales	Lachnospiraceae	Anaerostipes	Nose 2.0	Bacteria	Proteobacteria	Gammaproteobacteria	Gammaproteobacteria_KI89A_clade	Gammaproteobacteria_KI89A_clade	Gammaproteobacteria_KI89A_clade	pilot	Bacteria	Firmicutes	Bacilli	Lactobacillales	Carnobacteriaceae	Desemzia
Nose 2.0 + pilot	Bacteria	Firmicutes	Clostridia	Lachnospirales	Lachnospiraceae	Blautia	Nose 2.0	Bacteria	Proteobacteria	Gammaproteobacteria	unknown_Gammaproteobacteria	unknown_Gammaproteobacteria	unknown_Gammaproteobacteria	pilot	Bacteria	Firmicutes	Bacilli	Lactobacillales	Lactobacillaceae	Pediococcus
Nose 2.0 + pilot	Bacteria	Firmicutes	Clostridia	Lachnospirales	Lachnospiraceae	Catonella	Nose 2.0	Bacteria	Proteobacteria	Gammaproteobacteria	Xanthomonadales	Xanthomonadaceae	Vulcaniibacterium	pilot	Bacteria	Firmicutes	Bacilli	Mycoplasmatales	Mycoplasmataceae	Mycoplasma
Nose 2.0 + pilot	Bacteria	Firmicutes	Clostridia	Lachnospirales	Lachnospiraceae	Coprococcus	Nose 2.0	Bacteria	Verrucomicrobiota	Omnitrophia	Omnitrophales	Omnitrophaceae	Candidatus_Omnitrophus	pilot	Bacteria	Firmicutes	Bacilli	Staphylococcales	Staphylococcaceae	Corticicoccus
Nose 2.0 + pilot	Bacteria	Firmicutes	Clostridia	Lachnospirales	Lachnospiraceae	Dorea								pilot	Bacteria	Firmicutes	Bacilli	Staphylococcales	Staphylococcaceae	Nosocomiicoccus
Nose 2.0 + pilot	Bacteria	Firmicutes	Clostridia	Lachnospirales	Lachnospiraceae	Fusicatenibacter								pilot	Bacteria	Firmicutes	Bacilli	Thermoactinomycetales	Thermoactinomycetaceae	Hazenella
Nose 2.0 + pilot	Bacteria	Firmicutes	Clostridia	Lachnospirales	Lachnospiraceae	Lachnoanaerobaculum								pilot	Bacteria	Firmicutes	Clostridia	Clostridiales	Clostridiaceae	Clostridium_sensu_stricto_10
Nose 2.0 + pilot	Bacteria	Firmicutes	Clostridia	Lachnospirales	Lachnospiraceae	Lachnospira								pilot	Bacteria	Firmicutes	Clostridia	Lachnospirales	Defluviitaleaceae	Defluviitaleaceae_UCG-011
Nose 2.0 + pilot	Bacteria	Firmicutes	Clostridia	Lachnospirales	Lachnospiraceae	Lachnospiraceae_NK4A136_group								pilot	Bacteria	Firmicutes	Clostridia	Lachnospirales	Lachnospiraceae	[Eubacterium]_ruminantium_group
Nose 2.0 + pilot	Bacteria	Firmicutes	Clostridia	Lachnospirales	Lachnospiraceae	Lachnospiraceae_UCG-004								pilot	Bacteria	Firmicutes	Clostridia	Lachnospirales	Lachnospiraceae	[Eubacterium]_ventriosum_group
Nose 2.0 + pilot	Bacteria	Firmicutes	Clostridia	Lachnospirales	Lachnospiraceae	Roseburia								pilot	Bacteria	Firmicutes	Clostridia	Lachnospirales	Lachnospiraceae	[Eubacterium]_xylanophilum_group
Nose 2.0 + pilot	Bacteria	Firmicutes	Clostridia	Lachnospirales	Lachnospiraceae	Stomatobaculum								pilot	Bacteria	Firmicutes	Clostridia	Lachnospirales	Lachnospiraceae	[Ruminococcus]_gauvreauii_group
Nose 2.0 + pilot	Bacteria	Firmicutes	Clostridia	Lachnospirales	Lachnospiraceae	unknown_Lachnospiraceae								pilot	Bacteria	Firmicutes	Clostridia	Lachnospirales	Lachnospiraceae	Catenibacillus
Nose 2.0 + pilot	Bacteria	Firmicutes	Clostridia	Oscillospirales	[Eubacterium]_coprostanoligenes_group	[Eubacterium]_coprostanoligenes_group								pilot	Bacteria	Firmicutes	Clostridia	Lachnospirales	Lachnospiraceae	Lachnospiraceae_ND3007_group
Nose 2.0 + pilot	Bacteria	Firmicutes	Clostridia	Oscillospirales	Butyricicoccaceae	Butyricicoccus								pilot	Bacteria	Firmicutes	Clostridia	Lachnospirales	Lachnospiraceae	Lachnospiraceae_UCG-001
Nose 2.0 + pilot	Bacteria	Firmicutes	Clostridia	Oscillospirales	Oscillospiraceae	Oscillospiraceae_NK4A214_group								pilot	Bacteria	Firmicutes	Clostridia	Lachnospirales	Lachnospiraceae	Lachnospiraceae_UCG-010
Nose 2.0 + pilot	Bacteria	Firmicutes	Clostridia	Oscillospirales	Oscillospiraceae	Oscillospiraceae_UCG-002								pilot	Bacteria	Firmicutes	Clostridia	Lachnospirales	Lachnospiraceae	Moryella
Nose 2.0 + pilot	Bacteria	Firmicutes	Clostridia	Oscillospirales	Oscillospiraceae	Oscillospiraceae_UCG-003								pilot	Bacteria	Firmicutes	Clostridia	Lachnospirales	Lachnospiraceae	Shuttleworthia
Nose 2.0 + pilot	Bacteria	Firmicutes	Clostridia	Oscillospirales	Oscillospiraceae	Oscillospiraceae_UCG-005								pilot	Bacteria	Firmicutes	Clostridia	Oscillospirales	Butyricicoccaceae	Oscillospiraceae_UCG-008
Nose 2.0 + pilot	Bacteria	Firmicutes	Clostridia	Oscillospirales	Oscillospirales_UCG-010	Oscillospirales_UCG-010								pilot	Bacteria	Firmicutes	Clostridia	Oscillospirales	Oscillospiraceae	Papillibacter
Nose 2.0 + pilot	Bacteria	Firmicutes	Clostridia	Oscillospirales	Ruminococcaceae	Faecalibacterium								pilot	Bacteria	Firmicutes	Clostridia	Oscillospirales	Oscillospirales_UCG-011	Oscillospirales_UCG-011
Nose 2.0 + pilot	Bacteria	Firmicutes	Clostridia	Oscillospirales	Ruminococcaceae	Incertae_Sedis								pilot	Bacteria	Firmicutes	Clostridia	Oscillospirales	Ruminococcaceae	[Eubacterium]_siraeum_group
Nose 2.0 + pilot	Bacteria	Firmicutes	Clostridia	Oscillospirales	Ruminococcaceae	Ruminococcaceae_CAG-352								pilot	Bacteria	Firmicutes	Clostridia	Oscillospirales	Ruminococcaceae	Negativibacillus
Nose 2.0 + pilot	Bacteria	Firmicutes	Clostridia	Oscillospirales	Ruminococcaceae	Subdoligranulum								pilot	Bacteria	Firmicutes	Clostridia	Oscillospirales	Ruminococcaceae	Paludicola
Nose 2.0 + pilot	Bacteria	Firmicutes	Clostridia	Oscillospirales	Ruminococcaceae	unknown_Ruminococcaceae								pilot	Bacteria	Firmicutes	Clostridia	Oscillospirales	Ruminococcaceae	Ruminococcus
Nose 2.0 + pilot	Bacteria	Firmicutes	Clostridia	Peptostreptococcales-Tissierellales	Anaerovoracaceae	Mogibacterium								pilot	Bacteria	Firmicutes	Clostridia	Oscillospirales	unknown_Oscillospirales	unknown_Oscillospirales
Nose 2.0 + pilot	Bacteria	Firmicutes	Clostridia	Peptostreptococcales-Tissierellales	Peptostreptococcaceae	Intestinibacter								pilot	Bacteria	Firmicutes	Clostridia	Peptostreptococcales-Tissierellales	Anaerovoracaceae	Anaerovoracaceae_S5-A14a
Nose 2.0 + pilot	Bacteria	Firmicutes	Clostridia	Peptostreptococcales-Tissierellales	Peptostreptococcaceae	Romboutsia								pilot	Bacteria	Firmicutes	Clostridia	Peptostreptococcales-Tissierellales	Anaerovoracaceae	Anaerovorax
Nose 2.0 + pilot	Bacteria	Firmicutes	Clostridia	Peptostreptococcales-Tissierellales	Peptostreptococcaceae	Terrisporobacter								pilot	Bacteria	Firmicutes	Clostridia	Peptostreptococcales-Tissierellales	Peptostreptococcaceae	Peptoanaerobacter
Nose 2.0 + pilot	Bacteria	Firmicutes	Clostridia	Peptostreptococcales-Tissierellales	Peptostreptococcaceae	unknown_Peptostreptococcaceae								pilot	Bacteria	Firmicutes	Clostridia	Peptostreptococcales-Tissierellales	Peptostreptococcaceae	Peptoclostridium
Nose 2.0 + pilot	Bacteria	Firmicutes	Clostridia	Peptostreptococcales-Tissierellales	Peptostreptococcales-Tissierellales	Anaerococcus								pilot	Bacteria	Firmicutes	Clostridia	Peptostreptococcales-Tissierellales	Peptostreptococcaceae	Peptostreptococcaceae
Nose 2.0 + pilot	Bacteria	Firmicutes	Clostridia	Peptostreptococcales-Tissierellales	Peptostreptococcales-Tissierellales	Fenollaria								pilot	Bacteria	Firmicutes	Clostridia	Peptostreptococcales-Tissierellales	Peptostreptococcaceae	Peptostreptococcus
Nose 2.0 + pilot	Bacteria	Firmicutes	Clostridia	Peptostreptococcales-Tissierellales	Peptostreptococcales-Tissierellales	Finegoldia								pilot	Bacteria	Firmicutes	Clostridia	Peptostreptococcales-Tissierellales	Peptostreptococcaceae	Proteocatella
Nose 2.0 + pilot	Bacteria	Firmicutes	Clostridia	Peptostreptococcales-Tissierellales	Peptostreptococcales-Tissierellales	Helcococcus								pilot	Bacteria	Firmicutes	Clostridia	Peptostreptococcales-Tissierellales	Peptostreptococcales-Tissierellales	Clostridium_sensu_stricto
Nose 2.0 + pilot	Bacteria	Firmicutes	Clostridia	Peptostreptococcales-Tissierellales	Peptostreptococcales-Tissierellales	Peptoniphilus								pilot	Bacteria	Firmicutes	Clostridia	Peptostreptococcales-Tissierellales	Peptostreptococcales-Tissierellales	Ezakiella
Nose 2.0 + pilot	Bacteria	Firmicutes	Clostridia	unknown_Clostridia	unknown_Clostridia	unknown_Clostridia								pilot	Bacteria	Firmicutes	Clostridia	Peptostreptococcales-Tissierellales	Peptostreptococcales-Tissierellales	Murdochiella
Nose 2.0 + pilot	Bacteria	Firmicutes	Negativicutes	Acidaminococcales	Acidaminococcaceae	Acidaminococcus								pilot	Bacteria	Firmicutes	Clostridia	Peptostreptococcales-Tissierellales	Peptostreptococcales-Tissierellales	Parvimonas
Nose 2.0 + pilot	Bacteria	Firmicutes	Negativicutes	Acidaminococcales	Acidaminococcaceae	Phascolarctobacterium								pilot	Bacteria	Firmicutes	Clostridia	Peptostreptococcales-Tissierellales	Peptostreptococcales-Tissierellales	Peptostreptococcales-Tissierellales_W5053
Nose 2.0 + pilot	Bacteria	Firmicutes	Negativicutes	Veillonellales-Selenomonadales	Selenomonadaceae	unknown_Selenomonadaceae								pilot	Bacteria	Firmicutes	Negativicutes	Veillonellales-Selenomonadales	Selenomonadaceae	Centipeda
Nose 2.0 + pilot	Bacteria	Firmicutes	Negativicutes	Veillonellales-Selenomonadales	Veillonellaceae	Dialister								pilot	Bacteria	Firmicutes	Negativicutes	Veillonellales-Selenomonadales	Selenomonadaceae	Mitsuokella
Nose 2.0 + pilot	Bacteria	Firmicutes	Negativicutes	Veillonellales-Selenomonadales	Veillonellaceae	Megasphaera								pilot	Bacteria	Fusobacteriota	Fusobacteriia	Fusobacteriales	Leptotrichiaceae	unknown_Leptotrichiaceae
Nose 2.0 + pilot	Bacteria	Firmicutes	Negativicutes	Veillonellales-Selenomonadales	Veillonellaceae	Negativicoccus								pilot	Bacteria	Gemmatimonadota	Gemmatimonadetes	Gemmatimonadales	Gemmatimonadaceae	unknown_Gemmatimonadaceae
Nose 2.0 + pilot	Bacteria	Firmicutes	Negativicutes	Veillonellales-Selenomonadales	Veillonellaceae	Veillonella								pilot	Bacteria	Gemmatimonadota	Gemmatimonadota_S0134	Gemmatimonadota_S0134	Gemmatimonadota_S0134	Gemmatimonadota_S0134
Nose 2.0 + pilot	Bacteria	Fusobacteriota	Fusobacteriia	Fusobacteriales	Fusobacteriaceae	Fusobacterium								pilot	Bacteria	Halanaerobiaeota	Halanaerobiia	Halanaerobiales	Halanaerobiaceae	Halocella
Nose 2.0 + pilot	Bacteria	Fusobacteriota	Fusobacteriia	Fusobacteriales	Leptotrichiaceae	Leptotrichia								pilot	Bacteria	Myxococcota	Myxococcia	Myxococcales	Anaeromyxobacteraceae	Anaeromyxobacter
Nose 2.0 + pilot	Bacteria	Fusobacteriota	Fusobacteriia	Fusobacteriales	Leptotrichiaceae	Sneathia								pilot	Bacteria	Myxococcota	Polyangia	Haliangiales	Haliangiaceae	Haliangium
Nose 2.0 + pilot	Bacteria	Gemmatimonadota	Longimicrobia	Longimicrobiales	Longimicrobiaceae	Longimicrobiaceae								pilot	Bacteria	Myxococcota	Polyangia	Polyangia_Blfdi19	Polyangia_Blfdi19	Polyangia_Blfdi19
Nose 2.0 + pilot	Bacteria	Planctomycetota	Planctomycetes	Gemmatales	Gemmataceae	unknown_Gemmataceae								pilot	Bacteria	Myxococcota	Polyangia	Polyangia_mle1-27	Polyangia_mle1-27	Polyangia_mle1-27
Nose 2.0 + pilot	Bacteria	Planctomycetota	Planctomycetes	Planctomycetales	unknown_Planctomycetales	unknown_Planctomycetales								pilot	Bacteria	Myxococcota	Polyangia	Polyangiales	Polyangiaceae	Pajaroellobacter
Nose 2.0 + pilot	Bacteria	Proteobacteria	Alphaproteobacteria	Acetobacterales	Acetobacteraceae	Acidiphilium								pilot	Bacteria	Myxococcota	Polyangia	Polyangiales	Polyangiaceae	unknown_Polyangiaceae
Nose 2.0 + pilot	Bacteria	Proteobacteria	Alphaproteobacteria	Acetobacterales	Acetobacteraceae	Roseomonas								pilot	Bacteria	Patescibacteria	Gracilibacteria	Absconditabacteriales_(SR1)	Absconditabacteriales_(SR1)	Absconditabacteriales_(SR1)
Nose 2.0 + pilot	Bacteria	Proteobacteria	Alphaproteobacteria	Caulobacterales	Caulobacteraceae	Brevundimonas								pilot	Bacteria	Patescibacteria	Gracilibacteria	Candidatus_Peregrinibacteria	Candidatus_Peregrinibacteria	Candidatus_Peregrinibacteria
Nose 2.0 + pilot	Bacteria	Proteobacteria	Alphaproteobacteria	Caulobacterales	Caulobacteraceae	Caulobacteraceae_PMMR1								pilot	Bacteria	Patescibacteria	Parcubacteria	Candidatus_Giovannonibacteria	Candidatus_Giovannonibacteria	Candidatus_Giovannonibacteria
Nose 2.0 + pilot	Bacteria	Proteobacteria	Alphaproteobacteria	Reyranellales	Reyranellaceae	Reyranella								pilot	Bacteria	Patescibacteria	Patescibacteria_ABY1	Candidatus_Buchananbacteria	Candidatus_Buchananbacteria	Candidatus_Buchananbacteria
Nose 2.0 + pilot	Bacteria	Proteobacteria	Alphaproteobacteria	Rhizobiales	Beijerinckiaceae	Beijerinckiaceae_1174-901-12								pilot	Bacteria	Patescibacteria	Patescibacteria_ABY1	unknown_Patescibacteria_ABY1	unknown_Patescibacteria_ABY1	unknown_Patescibacteria_ABY1
Nose 2.0 + pilot	Bacteria	Proteobacteria	Alphaproteobacteria	Rhizobiales	Beijerinckiaceae	Methylocystis								pilot	Bacteria	Patescibacteria	Patescibacteria_WWE3	Patescibacteria_WWE3	Patescibacteria_WWE3	Patescibacteria_WWE3
Nose 2.0 + pilot	Bacteria	Proteobacteria	Alphaproteobacteria	Rhizobiales	Beijerinckiaceae	Microvirga								pilot	Bacteria	Patescibacteria	unknown_Patescibacteria	unknown_Patescibacteria	unknown_Patescibacteria	unknown_Patescibacteria
Nose 2.0 + pilot	Bacteria	Proteobacteria	Alphaproteobacteria	Rhizobiales	Devosiaceae	Devosia								pilot	Bacteria	Planctomycetota	Phycisphaerae	Phycisphaerae_S-70	Phycisphaerae_S-70	Phycisphaerae_S-70
Nose 2.0 + pilot	Bacteria	Proteobacteria	Alphaproteobacteria	Rhizobiales	Rhizobiaceae	Allorhizobium-Neorhizobium-Pararhizobium-Rhizobium								pilot	Bacteria	Planctomycetota	Planctomycetes	Isosphaerales	Isosphaeraceae	Aquisphaera
Nose 2.0 + pilot	Bacteria	Proteobacteria	Alphaproteobacteria	Rhizobiales	Rhizobiaceae	Aquamicrobium								pilot	Bacteria	Planctomycetota	Planctomycetes	Pirellulales	Pirellulaceae	Pirellula
Nose 2.0 + pilot	Bacteria	Proteobacteria	Alphaproteobacteria	Rhizobiales	Rhizobiaceae	unknown_Rhizobiaceae								pilot	Bacteria	Planctomycetota	Planctomycetes	Planctomycetales	Schlesneriaceae	Schlesneria
Nose 2.0 + pilot	Bacteria	Proteobacteria	Alphaproteobacteria	Rhizobiales	Rhizobiales_Incertae_Sedis	Phreatobacter								pilot	Bacteria	Planctomycetota	Planctomycetota_BD7-11	Planctomycetota_BD7-11	Planctomycetota_BD7-11	Planctomycetota_BD7-11
Nose 2.0 + pilot	Bacteria	Proteobacteria	Alphaproteobacteria	Rhizobiales	Xanthobacteraceae	Bradyrhizobium								pilot	Bacteria	Proteobacteria	Alphaproteobacteria	Acetobacterales	Acetobacteraceae	Acidocella
Nose 2.0 + pilot	Bacteria	Proteobacteria	Alphaproteobacteria	Rhizobiales	Xanthobacteraceae	unknown_Xanthobacteraceae								pilot	Bacteria	Proteobacteria	Alphaproteobacteria	Acetobacterales	Acetobacteraceae	Gluconobacter
Nose 2.0 + pilot	Bacteria	Proteobacteria	Alphaproteobacteria	Rhodobacterales	Rhodobacteraceae	Paracoccus								pilot	Bacteria	Proteobacteria	Alphaproteobacteria	Acetobacterales	Acetobacteraceae	unknown_Acetobacteraceae
Nose 2.0 + pilot	Bacteria	Proteobacteria	Alphaproteobacteria	Rhodobacterales	Rhodobacteraceae	Rubellimicrobium								pilot	Bacteria	Proteobacteria	Alphaproteobacteria	Azospirillales	Azospirillaceae	Skermanella
Nose 2.0 + pilot	Bacteria	Proteobacteria	Alphaproteobacteria	Rhodobacterales	Rhodobacteraceae	unknown_Rhodobacteraceae								pilot	Bacteria	Proteobacteria	Alphaproteobacteria	Caulobacterales	Caulobacteraceae	unknown_Caulobacteraceae
Nose 2.0 + pilot	Bacteria	Proteobacteria	Alphaproteobacteria	Rhodospirillales	unknown_Rhodospirillales	unknown_Rhodospirillales								pilot	Bacteria	Proteobacteria	Alphaproteobacteria	Dongiales	Dongiaceae	Dongia
Nose 2.0 + pilot	Bacteria	Proteobacteria	Alphaproteobacteria	Rickettsiales	Rickettsiaceae	unknown_Rickettsiaceae								pilot	Bacteria	Proteobacteria	Alphaproteobacteria	Holosporales	Holosporaceae	unknown_Holosporaceae
Nose 2.0 + pilot	Bacteria	Proteobacteria	Alphaproteobacteria	Sphingomonadales	Sphingomonadaceae	Novosphingobium								pilot	Bacteria	Proteobacteria	Alphaproteobacteria	Micavibrionales	unknown_Micavibrionales	unknown_Micavibrionales
Nose 2.0 + pilot	Bacteria	Proteobacteria	Alphaproteobacteria	Sphingomonadales	Sphingomonadaceae	Sphingomonas								pilot	Bacteria	Proteobacteria	Alphaproteobacteria	Micropepsales	Micropepsaceae	unknown_Micropepsaceae
Nose 2.0 + pilot	Bacteria	Proteobacteria	Alphaproteobacteria	Sphingomonadales	Sphingomonadaceae	unknown_Sphingomonadaceae								pilot	Bacteria	Proteobacteria	Alphaproteobacteria	Paracaedibacterales	Paracaedibacteraceae	unknown_Paracaedibacteraceae
Nose 2.0 + pilot	Bacteria	Proteobacteria	Gammaproteobacteria	Aeromonadales	Aeromonadaceae	Aeromonas								pilot	Bacteria	Proteobacteria	Alphaproteobacteria	Rhizobiales	Beijerinckiaceae	Bosea
Nose 2.0 + pilot	Bacteria	Proteobacteria	Gammaproteobacteria	Alteromonadales	Alteromonadaceae	Alishewanella								pilot	Bacteria	Proteobacteria	Alphaproteobacteria	Rhizobiales	Beijerinckiaceae	Chelatococcus
Nose 2.0 + pilot	Bacteria	Proteobacteria	Gammaproteobacteria	Alteromonadales	Shewanellaceae	Shewanella								pilot	Bacteria	Proteobacteria	Alphaproteobacteria	Rhizobiales	Beijerinckiaceae	Methylobacterium-Methylorubrum
Nose 2.0 + pilot	Bacteria	Proteobacteria	Gammaproteobacteria	Burkholderiales	Burkholderiaceae	Burkholderia-Caballeronia-Paraburkholderia								pilot	Bacteria	Proteobacteria	Alphaproteobacteria	Rhizobiales	Beijerinckiaceae	Methylovirgula
Nose 2.0 + pilot	Bacteria	Proteobacteria	Gammaproteobacteria	Burkholderiales	Burkholderiaceae	Lautropia								pilot	Bacteria	Proteobacteria	Alphaproteobacteria	Rhizobiales	Beijerinckiaceae	Psychroglaciecola
Nose 2.0 + pilot	Bacteria	Proteobacteria	Gammaproteobacteria	Burkholderiales	Burkholderiaceae	Ralstonia								pilot	Bacteria	Proteobacteria	Alphaproteobacteria	Rhizobiales	Beijerinckiaceae	Roseiarcus
Nose 2.0 + pilot	Bacteria	Proteobacteria	Gammaproteobacteria	Burkholderiales	Comamonadaceae	Aquabacterium								pilot	Bacteria	Proteobacteria	Alphaproteobacteria	Rhizobiales	Beijerinckiaceae	unknown_Beijerinckiaceae
Nose 2.0 + pilot	Bacteria	Proteobacteria	Gammaproteobacteria	Burkholderiales	Comamonadaceae	Comamonas								pilot	Bacteria	Proteobacteria	Alphaproteobacteria	Rhizobiales	Devosiaceae	unknown_Devosiaceae
Nose 2.0 + pilot	Bacteria	Proteobacteria	Gammaproteobacteria	Burkholderiales	Comamonadaceae	Curvibacter								pilot	Bacteria	Proteobacteria	Alphaproteobacteria	Rhizobiales	Methyloligellaceae	unknown_Methyloligellaceae
Nose 2.0 + pilot	Bacteria	Proteobacteria	Gammaproteobacteria	Burkholderiales	Comamonadaceae	Delftia								pilot	Bacteria	Proteobacteria	Alphaproteobacteria	Rhizobiales	Rhizobiaceae	Bartonella
Nose 2.0 + pilot	Bacteria	Proteobacteria	Gammaproteobacteria	Burkholderiales	Comamonadaceae	Schlegelella								pilot	Bacteria	Proteobacteria	Alphaproteobacteria	Rhizobiales	Rhizobiaceae	Mesorhizobium
Nose 2.0 + pilot	Bacteria	Proteobacteria	Gammaproteobacteria	Burkholderiales	Comamonadaceae	unknown_Comamonadaceae								pilot	Bacteria	Proteobacteria	Alphaproteobacteria	Rhizobiales	Rhizobiaceae	Ochrobactrum
Nose 2.0 + pilot	Bacteria	Proteobacteria	Gammaproteobacteria	Burkholderiales	Hydrogenophilaceae	Tepidiphilus								pilot	Bacteria	Proteobacteria	Alphaproteobacteria	Rhizobiales	Rhizobiales_Incertae_Sedis	Bauldia
Nose 2.0 + pilot	Bacteria	Proteobacteria	Gammaproteobacteria	Burkholderiales	Methylophilaceae	Methylotenera								pilot	Bacteria	Proteobacteria	Alphaproteobacteria	Rhizobiales	Rhizobiales_Incertae_Sedis	unknown_Rhizobiales_Incertae_Sedis
Nose 2.0 + pilot	Bacteria	Proteobacteria	Gammaproteobacteria	Burkholderiales	Neisseriaceae	Neisseria								pilot	Bacteria	Proteobacteria	Alphaproteobacteria	Rhizobiales	Xanthobacteraceae	Afipia
Nose 2.0 + pilot	Bacteria	Proteobacteria	Gammaproteobacteria	Burkholderiales	Neisseriaceae	unknown_Neisseriaceae								pilot	Bacteria	Proteobacteria	Alphaproteobacteria	Rhizobiales	Xanthobacteraceae	Rhodoplanes
Nose 2.0 + pilot	Bacteria	Proteobacteria	Gammaproteobacteria	Burkholderiales	Oxalobacteraceae	Duganella								pilot	Bacteria	Proteobacteria	Alphaproteobacteria	Rhodobacterales	Rhodobacteraceae	Haematobacter
Nose 2.0 + pilot	Bacteria	Proteobacteria	Gammaproteobacteria	Burkholderiales	Oxalobacteraceae	Massilia								pilot	Bacteria	Proteobacteria	Alphaproteobacteria	Rickettsiales	Rickettsiales_AB1	Rickettsiales_AB1
Nose 2.0 + pilot	Bacteria	Proteobacteria	Gammaproteobacteria	Burkholderiales	Oxalobacteraceae	unknown_Oxalobacteraceae								pilot	Bacteria	Proteobacteria	Alphaproteobacteria	Sphingomonadales	Sphingomonadaceae	Altererythrobacter
Nose 2.0 + pilot	Bacteria	Proteobacteria	Gammaproteobacteria	Burkholderiales	Sutterellaceae	Sutterella								pilot	Bacteria	Proteobacteria	Alphaproteobacteria	Sphingomonadales	Sphingomonadaceae	Blastomonas
Nose 2.0 + pilot	Bacteria	Proteobacteria	Gammaproteobacteria	Enterobacterales	Enterobacteriaceae	Escherichia-Shigella								pilot	Bacteria	Proteobacteria	Alphaproteobacteria	Sphingomonadales	Sphingomonadaceae	Sphingobium
Nose 2.0 + pilot	Bacteria	Proteobacteria	Gammaproteobacteria	Enterobacterales	Enterobacteriaceae	unknown_Enterobacteriaceae								pilot	Bacteria	Proteobacteria	Alphaproteobacteria	Sphingomonadales	Sphingomonadaceae	Sphingomonadaceae_DSSF69
Nose 2.0 + pilot	Bacteria	Proteobacteria	Gammaproteobacteria	Enterobacterales	Erwiniaceae	Pantoea								pilot	Bacteria	Proteobacteria	Alphaproteobacteria	Sphingomonadales	Sphingomonadaceae	Sphingopyxis
Nose 2.0 + pilot	Bacteria	Proteobacteria	Gammaproteobacteria	Enterobacterales	unknown_Enterobacterales	unknown_Enterobacterales								pilot	Bacteria	Proteobacteria	Alphaproteobacteria	Tistrellales	Geminicoccaceae	Candidatus_Alysiosphaera
Nose 2.0 + pilot	Bacteria	Proteobacteria	Gammaproteobacteria	Pasteurellales	Pasteurellaceae	Actinobacillus								pilot	Bacteria	Proteobacteria	Alphaproteobacteria	unknown_Alphaproteobacteria	unknown_Alphaproteobacteria	unknown_Alphaproteobacteria
Nose 2.0 + pilot	Bacteria	Proteobacteria	Gammaproteobacteria	Pasteurellales	Pasteurellaceae	Aggregatibacter								pilot	Bacteria	Proteobacteria	Gammaproteobacteria	Aeromonadales	Aeromonadaceae	Tolumonas
Nose 2.0 + pilot	Bacteria	Proteobacteria	Gammaproteobacteria	Pasteurellales	Pasteurellaceae	Haemophilus								pilot	Bacteria	Proteobacteria	Gammaproteobacteria	Alteromonadales	Alteromonadaceae	Rheinheimera
Nose 2.0 + pilot	Bacteria	Proteobacteria	Gammaproteobacteria	Pasteurellales	Pasteurellaceae	unknown_Pasteurellaceae								pilot	Bacteria	Proteobacteria	Gammaproteobacteria	Alteromonadales	Pseudoalteromonadaceae	Pseudoalteromonas
Nose 2.0 + pilot	Bacteria	Proteobacteria	Gammaproteobacteria	Pseudomonadales	Moraxellaceae	Acinetobacter								pilot	Bacteria	Proteobacteria	Gammaproteobacteria	Alteromonadales	Psychromonadaceae	Psychromonas
Nose 2.0 + pilot	Bacteria	Proteobacteria	Gammaproteobacteria	Pseudomonadales	Moraxellaceae	Alkanindiges								pilot	Bacteria	Proteobacteria	Gammaproteobacteria	Beggiatoales	Beggiatoaceae	unknown_Beggiatoaceae
Nose 2.0 + pilot	Bacteria	Proteobacteria	Gammaproteobacteria	Pseudomonadales	Moraxellaceae	Enhydrobacter								pilot	Bacteria	Proteobacteria	Gammaproteobacteria	Burkholderiales	Alcaligenaceae	Alcaligenes
Nose 2.0 + pilot	Bacteria	Proteobacteria	Gammaproteobacteria	Pseudomonadales	Moraxellaceae	Moraxella								pilot	Bacteria	Proteobacteria	Gammaproteobacteria	Burkholderiales	Alcaligenaceae	unknown_Alcaligenaceae
Nose 2.0 + pilot	Bacteria	Proteobacteria	Gammaproteobacteria	Pseudomonadales	Moraxellaceae	Psychrobacter								pilot	Bacteria	Proteobacteria	Gammaproteobacteria	Burkholderiales	Burkholderiaceae	Cupriavidus
Nose 2.0 + pilot	Bacteria	Proteobacteria	Gammaproteobacteria	Pseudomonadales	Pseudomonadaceae	Pseudomonas								pilot	Bacteria	Proteobacteria	Gammaproteobacteria	Burkholderiales	Burkholderiaceae	Pandoraea
Nose 2.0 + pilot	Bacteria	Proteobacteria	Gammaproteobacteria	Vibrionales	Vibrionaceae	Photobacterium								pilot	Bacteria	Proteobacteria	Gammaproteobacteria	Burkholderiales	Burkholderiaceae	Robbsia
Nose 2.0 + pilot	Bacteria	Proteobacteria	Gammaproteobacteria	Xanthomonadales	Xanthomonadaceae	Pseudoxanthomonas								pilot	Bacteria	Proteobacteria	Gammaproteobacteria	Burkholderiales	Burkholderiales_SC-I-84	Burkholderiales_SC-I-84
Nose 2.0 + pilot	Bacteria	Proteobacteria	Gammaproteobacteria	Xanthomonadales	Xanthomonadaceae	Stenotrophomonas								pilot	Bacteria	Proteobacteria	Gammaproteobacteria	Burkholderiales	Burkholderiales_TRA3-20	Burkholderiales_TRA3-20
Nose 2.0 + pilot	Bacteria	Proteobacteria	Gammaproteobacteria	Xanthomonadales	Xanthomonadaceae	Xanthomonas								pilot	Bacteria	Proteobacteria	Gammaproteobacteria	Burkholderiales	Comamonadaceae	Acidovorax
Nose 2.0 + pilot	Bacteria	Synergistota	Synergistia	Synergistales	Synergistaceae	Jonquetella								pilot	Bacteria	Proteobacteria	Gammaproteobacteria	Burkholderiales	Comamonadaceae	Alicycliphilus
Nose 2.0 + pilot	Bacteria	Verrucomicrobiota	Verrucomicrobiae	Verrucomicrobiales	Akkermansiaceae	Akkermansia								pilot	Bacteria	Proteobacteria	Gammaproteobacteria	Burkholderiales	Comamonadaceae	Mitsuaria
Nose 2.0 + pilot	Bacteria	Verrucomicrobiota	Verrucomicrobiae	Verrucomicrobiales	Rubritaleaceae	Luteolibacter								pilot	Bacteria	Proteobacteria	Gammaproteobacteria	Burkholderiales	Comamonadaceae	Polaromonas
														pilot	Bacteria	Proteobacteria	Gammaproteobacteria	Burkholderiales	Comamonadaceae	Sphaerotilus
														pilot	Bacteria	Proteobacteria	Gammaproteobacteria	Burkholderiales	Comamonadaceae	Tepidimonas
Nose 2.0 + pilot --> shared features between both cohorts (213 features)														pilot	Bacteria	Proteobacteria	Gammaproteobacteria	Burkholderiales	Hydrogenophilaceae	Hydrogenophilus
Nose 2.0 --> unique features only found in Nose 2.0 cohort (104 features)														pilot	Bacteria	Proteobacteria	Gammaproteobacteria	Burkholderiales	Hydrogenophilaceae	Thiobacillus
pilot --> unique features only found in pilot cohort (276 features)														pilot	Bacteria	Proteobacteria	Gammaproteobacteria	Burkholderiales	Methylophilaceae	Candidatus_Methylopumilus
														pilot	Bacteria	Proteobacteria	Gammaproteobacteria	Burkholderiales	Methylophilaceae	Methylophilus
														pilot	Bacteria	Proteobacteria	Gammaproteobacteria	Burkholderiales	Methylophilaceae	unknown_Methylophilaceae
														pilot	Bacteria	Proteobacteria	Gammaproteobacteria	Burkholderiales	Neisseriaceae	Vitreoscilla
														pilot	Bacteria	Proteobacteria	Gammaproteobacteria	Burkholderiales	Oxalobacteraceae	Collimonas
														pilot	Bacteria	Proteobacteria	Gammaproteobacteria	Burkholderiales	Oxalobacteraceae	Herbaspirillum
														pilot	Bacteria	Proteobacteria	Gammaproteobacteria	Burkholderiales	Oxalobacteraceae	Noviherbaspirillum
														pilot	Bacteria	Proteobacteria	Gammaproteobacteria	Burkholderiales	Oxalobacteraceae	Undibacterium
														pilot	Bacteria	Proteobacteria	Gammaproteobacteria	Burkholderiales	Rhodocyclaceae	Azospira
														pilot	Bacteria	Proteobacteria	Gammaproteobacteria	Burkholderiales	Rhodocyclaceae	Dechloromonas
														pilot	Bacteria	Proteobacteria	Gammaproteobacteria	Burkholderiales	Rhodocyclaceae	Sulfuritalea
														pilot	Bacteria	Proteobacteria	Gammaproteobacteria	Burkholderiales	Rhodocyclaceae	unknown_Rhodocyclaceae
														pilot	Bacteria	Proteobacteria	Gammaproteobacteria	Cardiobacteriales	Cardiobacteriaceae	Cardiobacterium
														pilot	Bacteria	Proteobacteria	Gammaproteobacteria	Cellvibrionales	Cellvibrionaceae	Cellvibrio
														pilot	Bacteria	Proteobacteria	Gammaproteobacteria	Coxiellales	Coxiellaceae	Coxiella
														pilot	Bacteria	Proteobacteria	Gammaproteobacteria	Diplorickettsiales	Diplorickettsiaceae	Aquicella
														pilot	Bacteria	Proteobacteria	Gammaproteobacteria	Diplorickettsiales	Diplorickettsiaceae	unknown_Diplorickettsiaceae
														pilot	Bacteria	Proteobacteria	Gammaproteobacteria	Enterobacterales	Enterobacteriaceae	Kosakonia
														pilot	Bacteria	Proteobacteria	Gammaproteobacteria	Enterobacterales	Erwiniaceae	Erwinia
														pilot	Bacteria	Proteobacteria	Gammaproteobacteria	Enterobacterales	Erwiniaceae	unknown_Erwiniaceae
														pilot	Bacteria	Proteobacteria	Gammaproteobacteria	Enterobacterales	Hafniaceae	Hafnia-Obesumbacterium
														pilot	Bacteria	Proteobacteria	Gammaproteobacteria	Enterobacterales	Morganellaceae	Buchnera
														pilot	Bacteria	Proteobacteria	Gammaproteobacteria	Enterobacterales	Yersiniaceae	Serratia
														pilot	Bacteria	Proteobacteria	Gammaproteobacteria	Enterobacterales	Yersiniaceae	unknown_Yersiniaceae
														pilot	Bacteria	Proteobacteria	Gammaproteobacteria	Gammaproteobacteria_B2M28	Gammaproteobacteria_B2M28	Gammaproteobacteria_B2M28
														pilot	Bacteria	Proteobacteria	Gammaproteobacteria	Gammaproteobacteria_Incertae_Sedis	Unknown_Family	Candidatus_Ovatusbacter
														pilot	Bacteria	Proteobacteria	Gammaproteobacteria	Legionellales	Legionellaceae	Legionella
														pilot	Bacteria	Proteobacteria	Gammaproteobacteria	Methylococcales	Methylococcaceae	unknown_Methylococcaceae
														pilot	Bacteria	Proteobacteria	Gammaproteobacteria	Oceanospirillales	Alcanivoracaceae1	Alcanivorax
														pilot	Bacteria	Proteobacteria	Gammaproteobacteria	Oceanospirillales	Marinomonadaceae	Marinomonas
														pilot	Bacteria	Proteobacteria	Gammaproteobacteria	Pseudomonadales	Moraxellaceae	Cavicella
														pilot	Bacteria	Proteobacteria	Gammaproteobacteria	Pseudomonadales	Moraxellaceae	Perlucidibaca
														pilot	Bacteria	Proteobacteria	Gammaproteobacteria	Pseudomonadales	Moraxellaceae	unknown_Moraxellaceae
														pilot	Bacteria	Proteobacteria	Gammaproteobacteria	Salinisphaerales	Solimonadaceae	Nevskia
														pilot	Bacteria	Proteobacteria	Gammaproteobacteria	Steroidobacterales	Steroidobacteraceae	unknown_Steroidobacteraceae
														pilot	Bacteria	Proteobacteria	Gammaproteobacteria	Vibrionales	Vibrionaceae	Vibrio
														pilot	Bacteria	Proteobacteria	Gammaproteobacteria	Xanthomonadales	Rhodanobacteraceae	Aquimonas
														pilot	Bacteria	Proteobacteria	Gammaproteobacteria	Xanthomonadales	Rhodanobacteraceae	Dokdonella
														pilot	Bacteria	Proteobacteria	Gammaproteobacteria	Xanthomonadales	Rhodanobacteraceae	Dyella
														pilot	Bacteria	Proteobacteria	Gammaproteobacteria	Xanthomonadales	Rhodanobacteraceae	Luteibacter
														pilot	Bacteria	Proteobacteria	Gammaproteobacteria	Xanthomonadales	Rhodanobacteraceae	Rhodanobacter
														pilot	Bacteria	Proteobacteria	Gammaproteobacteria	Xanthomonadales	Xanthomonadaceae	Luteimonas
														pilot	Bacteria	Proteobacteria	Gammaproteobacteria	Xanthomonadales	Xanthomonadaceae	Thermomonas
														pilot	Bacteria	Proteobacteria	Gammaproteobacteria	Xanthomonadales	Xanthomonadaceae	unknown_Xanthomonadaceae
														pilot	Bacteria	Proteobacteria	unknown_Proteobacteria	unknown_Proteobacteria	unknown_Proteobacteria	unknown_Proteobacteria
														pilot	Bacteria	Spirochaetota	Leptospirae	Leptospirales	Leptospiraceae	Leptospira
														pilot	Bacteria	Spirochaetota	Spirochaetia	Spirochaetales	Spirochaetaceae	Treponema
														pilot	Bacteria	Thermotogota	Thermotogae	Thermotogales	Thermotogaceae	Thermotoga
														pilot	Bacteria	Verrucomicrobiota	Chlamydiae	Chlamydiales	Chlamydiaceae	Chlamydiaceae
														pilot	Bacteria	Verrucomicrobiota	Chlamydiae	Chlamydiales	Parachlamydiaceae	Parachlamydia
														pilot	Bacteria	Verrucomicrobiota	Chlamydiae	Chlamydiales	Parachlamydiaceae	unknown_Parachlamydiaceae
														pilot	Bacteria	Verrucomicrobiota	Chlamydiae	Chlamydiales	Simkaniaceae	unknown_Simkaniaceae
														pilot	Bacteria	Verrucomicrobiota	Chlamydiae	Chlamydiales	unknown_Chlamydiales	unknown_Chlamydiales
														pilot	Bacteria	Verrucomicrobiota	Lentisphaeria	Victivallales	Victivallaceae	Victivallis
														pilot	Bacteria	Verrucomicrobiota	Verrucomicrobiae	Chthoniobacterales	Chthoniobacteraceae	Chthoniobacter
														pilot	Bacteria	Verrucomicrobiota	Verrucomicrobiae	Opitutales	Opitutaceae	Lacunisphaera
														pilot	Bacteria	Verrucomicrobiota	Verrucomicrobiae	Opitutales	Opitutaceae	unknown_Opitutaceae
														pilot	Bacteria	Verrucomicrobiota	Verrucomicrobiae	Pedosphaerales	Pedosphaeraceae	Pedosphaera
														pilot	Bacteria	Verrucomicrobiota	Verrucomicrobiae	Pedosphaerales	Pedosphaeraceae	Pedosphaeraceae_SH3-11

## Sheet: SuppTable6
Supplementary Table 6. Statistical significant differential abundant microbial taxa found in the different dataset
						ALDEX2			olfactory status:
study	sample	PMA	olfactory score	taxonomy	taxa associated with	associated with	p-value	q-value			normosmia
Nose 2.0	nose	no	TDI	Spiroplasma	dysosmia	dysosmia	0.00464584				dysosmia
Nose 2.0	nose	no	TDI	Rickettsia	dysosmia	dysosmia	0.00732633
Nose 2.0	nose	no	TDI	Brachybacterium	dysosmia	dysosmia	0.0243437				x…no significant taxa found
Nose 2.0	nose	no	TDI	Ralstonia	normosmia	normosmia	0.0300616
Nose 2.0	nose	no	TDI	Cutibacterium	dysosmia	dysosmia	0.0301348
Nose 2.0	nose	no	T	Methanobrevibacter	dysosmia	dysosmia	0.03
Nose 2.0	nose	no	D	Actinobacteriota	normosmia	normosmia	0.02
Nose 2.0	nose	no	D	Spiroplasma	dysosmia	dysosmia	0.02
Nose 2.0	nose	no	D	Rickettsia	dysosmia	dysosmia	0.03
Nose 2.0	nose	no	D	Ralstonia	normosmia	normosmia	0.02
Nose 2.0	nose	no	D	Corynebacterium	normosmia	normosmia	0.03
Nose 2.0	nose	no	I	Brachybacterium	dysosmia	dysosmia	0.01
Nose 2.0	nose	no	I	Spiroplasma	dysosmia	dysosmia	0.001
Nose 2.0	nose	no	I	Rickettsia	dysosmia	dysosmia	0.002
Nose 2.0	nose	no	I	Ralstonia	normosmia	normosmia	0.05
pilot	nose	no	TDI	Acinetobacter	dysosmia	dysosmia	0.014989
pilot	nose	no	TDI	Schlegelella	dysosmia	dysosmia	0.0163787
pilot	nose	no	TDI	unknown Chitinoplasma	dysosmia	dysosmia	0.0243664
pilot	nose	no	TDI	Bradyrhizobium	dysosmia	dysosmia	0.031747
pilot	nose	no	TDI	Mesorhizobium	dysosmia	dysosmia	0.049778
Nose 2.0 +pilot	nose	no	TDI	Euryarchaeota	dysosmia	dysosmia	0.0018802	0.0425287
Nose 2.0 +pilot	nose	no	TDI	Acidobacteriota	normosmia	normosmia	0.00868112
Nose 2.0 +pilot	nose	no	TDI	Methanobrevibacter	dysosmia	dysosmia	0.00611511
Nose 2.0 +pilot	nose	no	TDI	Cutibacterium	dysosmia	dysosmia	0.012421
Nose 2.0 +pilot	nose	no	TDI	Spiroplasma	dysosmia	dysosmia	0.0131752
Nose 2.0 +pilot	nose	no	TDI	Rickettsia	dysosmia	dysosmia	0.0218582
Nose 2.0 +pilot	nose	no	TDI	unknown Acidobacteriae Subgroup 2	normosmia	normosmia	0.0271163
Nose 2.0 +pilot	nose	no	TDI	Brachybacterium	dysosmia	dysosmia	0.0321711
Nose 2.0 +pilot	nose	no	TDI	Ralstonia	normosmia	normosmia	0.05
Nose 2.0 +pilot	nose	no	T	Euryarchaeota	dysosmia	dysosmia	3e-06	9e-05
Nose 2.0 +pilot	nose	no	T	Acidobacteriota	normosmia	normosmia	0.000156138	0.003
Nose 2.0 +pilot	nose	no	T	Actinobacteriota	normosmia	normosmia	0.022393
Nose 2.0 +pilot	nose	no	T	Bdellovibrionota	normosmia	normosmia	0.0362048
Nose 2.0 +pilot	nose	no	T	Methanobrevibacter	dysosmia	dysosmia	7e-06	0.00281352
Nose 2.0 +pilot	nose	no	T	unknown Acidobacteriae Subgroup 2	normosmia	normosmia	0.000397957	0.0406875
Nose 2.0 +pilot	nose	no	T	Hydrotalea	normosmia	normosmia	0.00153202
Nose 2.0 +pilot	nose	no	T	Aquabacterium	dysosmia	dysosmia	0.00307323
Nose 2.0 +pilot	nose	no	T	Corynebacterium	normosmia	normosmia	0.00311019
Nose 2.0 +pilot	nose	no	T	Delftia	normosmia	normosmia	0.0034385
Nose 2.0 +pilot	nose	no	T	Burkholderia-Caballeronia-Paraburkholderia	normosmia	normosmia	0.00362524
Nose 2.0 +pilot	nose	no	T	Schlegelella	normosmia	normosmia	0.00390869
Nose 2.0 +pilot	nose	no	T	unknown Chitinophagaceae	normosmia	normosmia	0.00440071
Nose 2.0 +pilot	nose	no	T	Rickettsia	dysosmia	dysosmia	0.00486221
Nose 2.0 +pilot	nose	no	T	unknown Comamonadaceae	normosmia	normosmia	0.00939433
Nose 2.0 +pilot	nose	no	T	Bradyrhizobium	normosmia	normosmia	0.00967369
Nose 2.0 +pilot	nose	no	T	Sphingomonas	normosmia	normosmia	0.0117483
Nose 2.0 +pilot	nose	no	T	Lawsonella	normosmia	normosmia	0.0186711
Nose 2.0 +pilot	nose	no	T	Peptoniphilus	normosmia	normosmia	0.0191314
Nose 2.0 +pilot	nose	no	T	unknown Gammaproteobacteria B2M28	normosmia	normosmia	0.0222828
Nose 2.0 +pilot	nose	no	T	Mesorhizobium	normosmia	normosmia	0.0332904
Nose 2.0 +pilot	nose	no	T	Oligoflexia 0319-6G20	dysosmia	dysosmia	0.0385998
Nose 2.0 +pilot	nose	no	T	Spiroplasma	dysosmia	dysosmia	0.0402038
Nose 2.0 +pilot	nose	no	T	Ralstonia	normosmia	normosmia	0.0429558
Nose 2.0 +pilot	nose	no	T	unknown_Caulobacteraceae	dysosmia	dysosmia	0.0438971
Nose 2.0 +pilot	nose	no	D	Euryarchaeota	dysosmia	dysosmia	0.0356312
Nose 2.0 +pilot	nose	no	D	Acidobacteriota	normosmia	normosmia	0.0410788
Nose 2.0 +pilot	nose	no	D	Methanobrevibacter	dysosmia	dysosmia	0.0244881
Nose 2.0 +pilot	nose	no	I	Euryarchaeota	dysosmia	dysosmia	0.00360952
Nose 2.0 +pilot	nose	no	I	Acidobacteriota	normosmia	normosmia	0.0128359
Nose 2.0 +pilot	nose	no	I	Spiroplasma	dysosmia	dysosmia	0.00369089
Nose 2.0 +pilot	nose	no	I	Methanobrevibacter	dysosmia	dysosmia	0.00446057
Nose 2.0 +pilot	nose	no	I	Rickettsia	dysosmia	dysosmia	0.00819708
Nose 2.0 +pilot	nose	no	I	Brachybacterium	dysosmia	dysosmia	0.0115985
Nose 2.0 +pilot	nose	no	I	unknown Acidobacteriae Subgroup 2	normosmia	normosmia	0.0234723
Nose 2.0 +pilot	nose	no	I	Burkholderia-Caballeronia-Paraburkholderia	normosmia	normosmia	0.0253914
Nose 2.0	nose	yes	TDI	x	x	x	x
Nose 2.0	nose	yes	T	x	x	x	x
Nose 2.0	nose	yes	D	x	x	x	x
Nose 2.0	nose	yes	I	x	x	x	x
Nose 2.0	stool	yes	TDI	Alistipes	dysosmia	dysosmia	0.005
Nose 2.0	stool	yes	TDI	Oscillospiraceae UCG002	dysosmia	dysosmia	0.015
Nose 2.0	stool	yes	TDI	Ruminococcus torques group	dysosmia	dysosmia	0.017
Nose 2.0	stool	yes	TDI	Colidextribacter	normosmia	normosmia	0.025
Nose 2.0	stool	yes	TDI	Bacteroides	normosmia	normosmia	0.03
Nose 2.0	stool	yes	TDI	Phascolarctobacterium	normosmia	normosmia	0.05
						Spearman's rho correlation
study	sample	PMA	olfactory score	taxonomy	associated with	Spearman's rho	p-value
Nose 2.0 +pilot	nose	no	TDI	Rikenellaceae	normosmia	0.314331	0.00958347
Nose 2.0 +pilot	nose	no	TDI	Porphyromonadaceae	dysosmia	-0.318251	0.0086753
Nose 2.0 +pilot	nose	no	TDI	Clostridiaceae	dysosmia	-0.276752	0.0233801
Nose 2.0 +pilot	nose	no	TDI	Gaiellaceae	dysosmia	-0.258329	0.0347986
Nose 2.0 +pilot	nose	no	TDI	Rickettsiaceae	dysosmia	-0.245511	0.0452264
Nose 2.0 +pilot	nose	no	TDI	Psychromonadaceae	dysosmia	-0.245325	0.0453954
Nose 2.0 +pilot	nose	no	T	Muribaculaceae_CAG-873	normosmia	0.203727	0.0312004
Nose 2.0 +pilot	nose	no	TDI	Alistipes	normosmia	0.206152	0.0292043
Nose 2.0 +pilot	nose	no	TDI	Spiroplasma	dysosmia	-0.346182	0.000184876
Nose 2.0 +pilot	nose	no	TDI	Rickettsia	dysosmia	-0.32293	0.00051513
Nose 2.0 +pilot	nose	no	TDI	Selenomonas	dysosmia	-0.30245	0.00119034
Nose 2.0 +pilot	nose	no	TDI	Fusobacterium	dysosmia	-0.281671	0.00262413
Nose 2.0 +pilot	nose	no	TDI	unknown_Rhodobacteraceae	dysosmia	-0.273472	0.00352829
Nose 2.0 +pilot	nose	no	TDI	Rubritepida	dysosmia	-0.257695	0.00608657
Nose 2.0 +pilot	nose	no	TDI	Porphyromonas	dysosmia	-0.248964	0.00811982
Nose 2.0 +pilot	nose	no	TDI	Oscillospiraceae_UCG-005	dysosmia	-0.246292	0.00885185
Nose 2.0 +pilot	nose	no	TDI	Wolbachia	dysosmia	-0.241976	0.0101573
Nose 2.0 +pilot	nose	no	TDI	Brachybacterium	dysosmia	-0.241015	0.01047
Nose 2.0 +pilot	nose	no	TDI	Oscillospiraceae_NK4A214_group	dysosmia	-0.226509	0.0163257
Nose 2.0 +pilot	nose	no	TDI	Methanobrevibacter	dysosmia	-0.215807	0.0222974
Nose 2.0 +pilot	nose	no	TDI	Brevibacterium	dysosmia	-0.212575	0.0244348
Nose 2.0 +pilot	nose	no	TDI	Abiotrophia	dysosmia	-0.207906	0.0278298
Nose 2.0 +pilot	nose	no	TDI	Bergeyella	dysosmia	-0.20747	0.0281659
Nose 2.0 +pilot	nose	no	TDI	unknown_Selenomonadaceae	dysosmia	-0.202874	0.0319293
Nose 2.0 +pilot	nose	no	TDI	Capnocytophaga	dysosmia	-0.199722	0.0347498
Nose 2.0 +pilot	nose	no	TDI	Scardovia	dysosmia	-0.192368	0.0421519
Nose 2.0 +pilot	nose	no	TDI	Gemella	dysosmia	-0.191725	0.0428578
Nose 2.0 +pilot	nose	no	TDI	Gastranaerophilales	dysosmia	-0.190199	0.0445723
Nose 2.0 +pilot	nose	no	TDI	Varibaculum	dysosmia	-0.190087	0.0447
Nose 2.0 +pilot	nose	no	TDI	Mogibacterium	dysosmia	-0.18996	0.0448455
				unknown Acidobacteriae Subgroup 2

## Sheet: SuppTable7
Supplementary Table 7. Features and read counts of PMA treated nasal samples - amplicon sequencing (Nose 2.0 only)
		all			normosmia			dysosmia
	taxa	features	reads	%	features	reads	%	features	reads	%
	all	558	22500	100	387	14000	62.22	233	8500	37.78
domain	Bacteria	537	22048	97.99	373	13686	97.76	226	8362	98.38
	Archaea	21	452	2.01	14	314	2.24	7	138	1.62
phylum	Proteobacteria	166	9241	41.07	102	5049	36.06	82	4192	49.32
	Firmicutes	183	6433	28.59	131	3940	28.14	74	2493	29.33
	Actinobacteriota	78	4236	18.83	63	3075	21.96	37	1161	13.66
	Bacteroidota	79	1588	7.06	57	1217	8.69	22	371	4.36
	Euryarchaeota	15	398	1.77	13	307	2.19	2	91	1.07
	Fusobacterium	5	80	0.36	1	20	0.14	4	60	0.71
	Deinococcota	4	92	0.41	3	58	0.41	1	34	0.4
	Acidobacteriota	3	36	0.16	3	36	0.26	0	0	0
genus	Ralstonia	10	5139	22.84	9	2950	21.07	7	2189	25.75
	Corynebacterium	29	2539	11.28	25	1796	12.83	20	743	8.74
	Staphylococcus	15	2198	9.77	12	1111	7.94	13	1087	12.79
	Dolosigranulum	8	832	3.7	8	374	2.67	8	458	5.39
	Bacteroides	35	744	3.31	30	677	4.84	5	67	0.79
	Micrococcus	8	599	2.66	8	485	3.46	2	114	1.34
	Moraxella	7	485	2.16	2	23	0.16	7	462	5.44
	Streptococcus	17	465	2.08	17	437	3.12	3	28	0.33
	Lawsonella	4	349	1.55	4	255	1.82	4	94	1.11
	Methanobrevibacter	11	332	1.48	10	284	2.03	1	48	0.56
	unknown Comamonadaceae	13	296	1.32	9	171	1.22	4	125	1.47
	Ruminococcus	12	291	1.29	7	142	1.01	5	149	1.75
	unknown Xanthobacteraceae	8	250	1.11	7	202	1.44	3	48	0.56
	Enhydrobacter	6	247	1.1	5	213	1.52	2	34	0.4
	Pseudomonas	14	239	1.06	6	86	0.61	8	153	1.8
	Acinetobacter	7	221	0.98	4	62	0.44	5	159	1.87
	Haemophilus	5	217	0.96	4	108	0.77	3	109	1.28
	Prevotella	13	164	0.73	6	121	0.86	7	43	0.51
	unknown Neisseriaceae	5	145	0.64	4	119	0.85	3	26	0.31
	Paracoccus	2	12	0.05	0	0	0	2	12	0.14
olfactory status:
normosmia
dysosmia

## Sheet: SuppTable8
Supplementary Table 8. Signatures found in the amplicon dataset of PMA treated and untreated samples (Nose 2.0 only)
	signatures found in both datasets (121 genera)						signatures found in PMA treated samples (53 genera)				signatures found in non PMA treated samples (195 genera)
shared genera	all samples_nPMA	normosmia_nPMA	dysosmia_nPMA	all samples_PMA	normosmia_PMA	dysosmia_PMA	genera unique PMA	all samples	normosmia	dysosmia	genera unique nPMA	all samples	normosmia	dysosmia			unique genera in untreated samples (nonPMA)	features	read counts	n	mean	%
Abiotrophia	13	0	13	15	0	15	Actinotignum	74	74	0	Acidaminococcus	55	50	5		signatures found in non PMA treated samples (195 genera)	all samples	195	4977		214.676
Acinetobacter	570	471	99	221	62	159	Alcanivorax	156	0	156	Acidibacter	3	3	0			normosmia	136	1735	33	52.5758	24.4908
Actinobacteria	1	1	0	35	35	0	Anaerovoracaceae_S5-A14a	18	0	18	Acidiphilium	23	23	0			dysosmia	104	3242	20	162.1	75.5092
Actinomyces	135	31	104	29	26	3	Antricoccus	19	0	19	Acidobacteriae_Subgroup_7	7	7	0		signatures found in both datasets (121 genera)	all samples	121	48341		1797.32
Agathobacter	65	40	25	110	89	21	Arsenicicoccus	25	25	0	Actinobacillus	27	3	24			normosmia	98	31463	33	953.424	53.0469
Agrococcus	1	1	0	11	0	11	Bdellovibrio	4	4	0	Actinobacteria_0319-7L14	2	2	0			dysosmia	99	16878	20	843.9	46.9531
Akkermansia	102	79	23	52	52	0	Bosea	3	3	0	Actinobacteriota_MB-A2-108	1	0	1
Alistipes	40	39	1	42	42	0	Bryobacter	10	10	0	Adhaeribacter	4	2	2
Alloprevotella	51	38	13	156	0	156	Candidatus_Nitrosotenuis	7	7	0	Adlercreutzia	1	0	1
Anaerococcus	280	154	126	173	76	97	Centipeda	35	30	5	Aerococcus	16	12	4			unique genera in untreated samples (PMA)	features	read counts	n	mean	%
Anaerostipes	6	6	0	4	3	1	Constrictibacter	16	16	0	Aeromicrobium	3	3	0		signatures found in PMA treated samples (53 genera)	all samples	53	1932		87.6723
Aquabacterium	2	2	0	19	19	0	Craurococcus-Caldovatus	20	20	0	Aeromonas	21	13	8			normosmia	38	1124	28	40.1429	45.7874
Arthrobacter	113	90	23	68	0	68	Deinococcus	71	37	34	Aggregatibacter	7	0	7			dysosmia	21	808	17	47.5294	54.2126
Asticcacaulis	8	0	8	9	0	9	Eubacterium_ventriosum_group	7	0	7	Algoriphagus	11	11	0		signatures found in both datasets (121 genera)	all samples	121	20568		912.328
Atopobium	1	0	1	2	0	2	Fretibacterium	26	26	0	Alishewanella	2	0	2			normosmia	94	12876	28	459.857	50.4048
Bacteroides	1268	880	388	744	677	67	Garicola	11	11	0	Aliterella	8	0	8			dysosmia	72	7692	17	452.471	49.5952
Barnesiella	123	123	0	130	130	0	Halomonas	39	39	0	Alkanindiges	3	2	1
Beijerinckiaceae_1174-901-12	12	12	0	15	15	0	Intestinimonas	10	10	0	Alloiococcus	2	2	0
Bifidobacterium	72	67	5	42	42	0	Megamonas	148	148	0	Allorhizobium-Neorhizobium-Pararhizobium-Rhizobium	11	1	10
Blautia	47	11	36	98	28	70	Methanomassiliicoccus	29	0	29	Anaerolineae_A4b	1	1	0
Brachybacterium	292	63	229	10	10	0	Methylobacterium-Methylorubrum	11	11	0	Anaerotruncus	53	53	0
Brevundimonas	78	19	59	14	7	7	Nesterenkonia	33	15	18	Angelakisella	20	20	0
Butyricicoccus	2	0	2	30	0	30	Paludibacter	15	0	15	Anoxybacillus	16	16	0
Campylobacter	168	25	143	55	48	7	Paludisphaera	4	0	4	Antarcticibacterium	8	8	0
Christensenellaceae_R-7_group	291	234	57	47	47	0	Peptostreptococcales-Tissierellales_W5053	12	12	0	Aquamicrobium	9	9	0
Chryseobacterium	2	1	1	55	55	0	Phormidium_SA81.79	11	11	0	Arcticibacter	12	12	0
Chryseomicrobium	11	0	11	8	8	0	Ruminococcaceae_Incertae_Sedis	15	15	0	Bacilli_RF39	112	1	111
Cloacibacterium	25	25	0	31	31	0	Ruminococcus	291	142	149	Bacillus	9	4	5
Clostridia_UCG-014	73	59	14	40	0	40	Skermanella	77	77	0	Bacteriovorax	1	0	1
Clostridium_sensu_stricto_1	37	14	23	28	28	0	Sphingomonadaceae_DSSF69	14	0	14	Bergeyella	45	28	17
Cnuella	5	5	0	69	69	0	Stenotrophobacter	6	6	0	Blastocatella	1	1	0
Comamonas	18	18	0	32	25	7	Tepidimonas	182	25	157	Blastococcus	5	5	0
Corynebacterium	11397	7968	3429	2539	1796	743	Thermicanus	6	0	6	Bradyrhizobium	108	43	65
Cutibacterium	150	63	87	18	9	9	Truepera	16	16	0	Brevibacterium	93	25	68
Delftia	120	83	37	10	0	10	Turicibacter	32	32	0	Brochothrix	11	10	1
Dialister	105	72	33	86	58	28	unknown_Acetobacteraceae	39	0	39	Brumimicrobium	20	20	0
Dolosigranulum	1804	1280	524	832	374	458	unknown_Actinobacteria	8	8	0	Burkholderia-Caballeronia-Paraburkholderia	10	1	9
Dorea	29	0	29	59	59	0	unknown_Bacilli_RF39	45	45	0	Caldicoprobacter	2	2	0
Eggerthella	13	13	0	81	81	0	unknown_Carnobacteriaceae	42	42	0	Candidatus_Methanoplasma	9	0	9
Enhydrobacter	529	352	177	247	213	34	unknown_Chitinophagaceae	55	0	55	Candidatus_Omnitrophus	1	1	0
Enterococcus	24	24	0	46	37	9	unknown_Chloroflexi_KD4-96	11	11	0	Capnocytophaga	4	1	3
Escherichia-Shigella	30	5	25	76	70	6	unknown_Cytophagales	22	22	0	Carnobacterium	2	2	0
Eubacterium_hallii_group	4	0	4	10	0	10	unknown_Kiritimatiellae_WCHB1-42	12	12	0	Catenibacterium	1	0	1
Faecalibacterium	142	54	88	18	18	0	unknown_Leptotrichiaceae	31	0	31	Catonella	45	45	0
Finegoldia	243	188	55	19	11	8	unknown_Nocardiaceae	44	44	0	Caulobacter	2	2	0
Fusobacterium	116	51	65	49	20	29	unknown_Oligoflexia_0319-6G21	25	0	25	Caulobacteraceae_PMMR1	20	20	0
Gastranaerophilales	10	0	10	54	54	0	unknown_Oscillospirales_UCG-010	36	17	19	Cellulomonas	2	2	0
Gemella	39	12	27	39	0	39	unknown_Pirellulaceae	19	19	0	Chloroflexi_KD4-96	1	0	1
Glutamicibacter	20	20	0	26	26	0	unknown_Rhizobiales_Incertae_Sedis	28	28	0	Clostridia_vadinBB60_group	81	50	31
Gordonia	2	0	2	54	0	54	unknown_Solirubrobacteraceae	2	0	2	Collinsella	2	2	0
Gracilibacteria	47	47	0	54	54	0	unknown_Veillonellales-Selenomonadales	34	34	0	Coprococcus	95	72	23
Haemophilus	822	251	571	217	108	109	unknown_Vicinamibacterales	20	20	0	Curvibacter	10	10	0
Hymenobacter	18	6	12	24	0	24	Vibrio	6	0	6	Cytophaga	32	1	31
Jonquetella	6	0	6	15	0	15					Dermabacter	24	24	0
Kocuria	15	13	2	41	17	24					Dermacoccus	3	0	3
Lachnoclostridium	1	0	1	93	93	0					Devosia	10	9	1
Lachnospira	9	0	9	49	0	49					Dietzia	35	0	35
Lachnospiraceae_CAG-56	3	0	3	11	0	11					Duganella	4	4	0
Lachnospiraceae_NK4A136_group	21	0	21	9	9	0					Dysgonomonas	9	9	0
Lactobacillus	54	11	43	157	157	0					Edaphobaculum	1	0	1
Lactococcus	2	2	0	74	0	74					Empedobacter	14	0	14
Lautropia	247	243	4	64	64	0					Eremococcus	34	31	3
Lawsonella	967	680	287	349	255	94					Erysipelotrichaceae_ZOR0006	1	1	0
Massilia	20	18	2	77	26	51					Eubacterium_coprostanoligenes_group	21	21	0
Methanobrevibacter	1552	704	848	332	284	48					Eubacterium_eligens_group	52	52	0
Methanosphaera	118	77	41	66	23	43					Eubacterium_fissicatena_group	1	0	1
Micrococcus	455	265	190	599	485	114					Exiguobacterium	15	13	2
Moraxella	1958	721	1237	485	23	462					Family_XIII_AD3011_group	1	1	0
Morganella	4	0	4	21	21	0					Fastidiosipila	1	1	0
Muribaculaceae	25	0	25	43	43	0					Fenollaria	3	3	0
Negativicoccus	10	6	4	3	0	3					Ferruginibacter	1	1	0
Neisseria	91	29	62	35	35	0					Flavisolibacter	2	2	0
Novosphingobium	2	2	0	44	0	44					Flavobacterium	7	7	0
Oscillospiraceae_UCG-002	34	26	8	96	96	0					Flectobacillus	5	4	1
Oscillospiraceae_UCG-005	22	0	22	24	24	0					Fusicatenibacter	10	2	8
Parabacteroides	114	108	6	27	27	0					Gaiella	5	5	0
Paracoccus	649	114	535	12	0	12					Gammaproteobacteria_KI89A_clade	1	0	1
Peptoniphilus	254	160	94	53	53	0					Gardnerella	1	1	0
Phascolarctobacterium	131	84	47	115	47	68					Georgenia	27	27	0
Porphyromonas	145	103	42	11	0	11					Granulicatella	27	5	22
Prevotella	611	501	110	164	121	43					Haematospirillum	1	0	1
Pseudomonas	133	40	93	239	86	153					Halalkalicoccus	10	0	10
Psychrobacter	131	128	3	47	35	12					Helcococcus	3	3	0
Ralstonia	10205	8066	2139	5139	2950	2189					Holdemanella	13	0	13
Romboutsia	7	5	2	31	0	31					Hyphomicrobium	7	0	7
Roseburia	2	0	2	37	37	0					Ilumatobacter	1	1	0
Rothia	105	47	58	91	91	0					Incertae_Sedis	5	5	0
Rubellimicrobium	64	1	63	35	35	0					Intestinibacter	1	0	1
Schlegelella	1	1	0	31	31	0					Jatrophihabitans	4	1	3
Selenomonas	356	176	180	83	83	0					Jeotgalicoccus	7	3	4
Sphingomonas	50	44	6	55	8	47					Johnsonella	1	0	1
Sphingorhabdus	10	10	0	1	0	1					Kallotenuales_AKIW781	3	3	0
Staphylococcus	6560	3882	2678	2198	1111	1087					Kineococcus	4	4	0
Stenotrophomonas	100	68	32	62	53	9					Koukoulia	5	5	0
Streptococcus	1017	641	376	465	437	28					Kytococcus	4	2	2
Subdoligranulum	102	99	3	53	53	0					Lachnoanaerobaculum	1	1	0
Terrisporobacter	15	0	15	38	38	0					Lachnospiraceae_UCG-004	41	0	41
Thermus	2	0	2	5	5	0					Leifsonia	1	1	0
Trichococcus	4	4	0	17	17	0					Leptotrichia	132	4	128
unknown_Comamonadaceae	146	112	34	296	171	125					Leuconostoc	8	4	4
unknown_Enterobacterales	8	3	5	10	0	10					Limibaculum	3	0	3
unknown_Enterobacteriaceae	266	73	193	84	0	84					Longimicrobiaceae	3	3	0
unknown_Frankiales	36	11	25	15	15	0					Luteolibacter	4	4	0
unknown_Lachnospiraceae	121	95	26	121	84	37					Macrococcus	10	0	10
unknown_Methanomethylophilaceae	4	4	0	18	0	18					Marinococcus	2	2	0
unknown_Microbacteriaceae	37	35	2	10	10	0					Marmoricola	9	9	0
unknown_Neisseriaceae	649	495	154	145	119	26					Marvinbryantia	24	0	24
unknown_Oscillospiraceae	32	0	32	32	0	32					Megasphaera	9	5	4
unknown_Oxalobacteraceae	4	2	2	191	76	115					Methylocystis	6	6	0
unknown_Pasteurellaceae	60	53	7	84	57	27					Methylotenera	4	0	4
unknown_Planococcaceae	31	31	0	10	10	0					Microvirga	5	2	3
unknown_Rhizobiaceae	9	2	7	69	5	64					Modestobacter	8	6	2
unknown_Rhodobacteraceae	74	5	69	59	59	0					Mogibacterium	10	4	6
unknown_Rhodospirillales	7	0	7	42	42	0					Muribaculaceae_CAG-873	16	16	0
unknown_Ruminococcaceae	8	0	8	96	57	39					Nakamurella	1	0	1
unknown_Selenomonadaceae	265	76	189	35	35	0					Nibribacter	9	9	0
unknown_Sphingomonadaceae	6	5	1	17	17	0					Nocardioides	1	0	1
unknown_Staphylococcaceae	8	8	0	15	15	0					Odoribacter	72	72	0
unknown_Xanthobacteraceae	193	107	86	250	202	48					Oligella	2	2	0
Veillonella	412	265	147	125	121	4					Oligoflexia_0319-6G20	2	0	2
Xanthomonas	5	5	0	196	196	0					Oscillospiraceae_NK4A214_group	245	10	235
											Oscillospiraceae_UCG-003	10	10	0
											Oscillospirales_UCG-010	19	0	19
											Pantoea	2	2	0
											Parasutterella	53	53	0
											Pectobacterium	1	1	0
											Pedobacter	2	2	0
											Peptococcus	1	0	1
											Photobacterium	24	0	24
											Phreatobacter	4	4	0
											Phycisphaeraceae_SM1A02	4	0	4
											Phyllobacterium	16	0	16
											Pontibacter	61	0	61
											Propionibacterium	11	11	0
											Proteus	7	2	5
											Pseudoclavibacter	2	0	2
											Pseudonocardia	4	4	0
											Pseudoxanthomonas	8	0	8
											Qipengyuania	1	0	1
											Quadrisphaera	2	0	2
											Rathayibacter	1	1	0
											Reyranella	1	1	0
											Rhodococcus	3	0	3
											Rhodoferax	2	0	2
											Rickettsia	1639	200	1439
											Roseomonas	41	5	36
											Rubritepida	8	0	8
											Rufibacter	3	3	0
											Ruminococcaceae_CAG-352	18	0	18
											Ruminococcus_gnavus_group	6	0	6
											Ruminococcus_torques_group	25	1	24
											Saccharibacillus	6	6	0
											Saccharimonadaceae	1	1	0
											Saccharimonadales	1	1	0
											Saccharimonadales_LWQ8	3	0	3
											Salinicoccus	1	0	1
											Scardovia	3	0	3
											Scytonema_UCFS19	1	1	0
											Sebaldella	6	6	0
											Shewanella	2	0	2
											Sneathia	16	16	0
											Solobacterium	2	0	2
											Sphingobacterium	21	19	2
											Spiroplasma	356	27	329
											Spirosoma	20	0	20
											Stomatobaculum	2	0	2
											Sutterella	16	11	5
											Taonella	1	1	0
											Tepidiphilus	5	5	0
											Thermoleophilum	2	2	0
											Thermomicrobiales_JG30-KF-CM45	3	3	0
											Tissierella	14	14	0
											Turicella	3	3	0
											Tychonema_CCAP_1459-11B	5	0	5
											unknown_Aeromonadaceae	3	3	0
											unknown_Clostridia	75	75	0
											unknown_Gaiellales	2	0	2
											unknown_Gammaproteobacteria	2	0	2
											unknown_Gemmataceae	17	17	0
											unknown_Geodermatophilaceae	5	0	5
											unknown_Intrasporangiaceae	16	11	5
											unknown_Isosphaeraceae	4	0	4
											unknown_Ktedonobacteraceae	7	7	0
											unknown_Lactobacillales	3	0	3
											unknown_Longimicrobiaceae	2	0	2
											unknown_Micrococcaceae	153	151	2
											unknown_Nocardiopsaceae	1	1	0
											unknown_Peptostreptococcaceae	2	2	0
											unknown_Planctomycetales	14	14	0
											unknown_Rickettsiaceae	12	6	6
											Varibaculum	5	0	5
											Vicinamibacteraceae	1	1	0
											Vulcaniibacterium	8	8	0
											Weissella	3	3	0
											Wolbachia	111	9	102

## Sheet: SuppTable9
Supplementary Table 9. Features and read counts of nasal samples - metatranscriptomics BACTERIA (Nose 2.0 only)
		all			normosmia			dysosmia
	Taxa	features	counts	%	features	counts	%	features	counts	%
	all	185	5369.99	100	179	3237.26	60.2843	174	2129.9	39.663
phylum	Proteobacteria	93	1867.08	34.7688	91	1227.07	37.9076	85	1103.96	51.8318
	Actinobacteria	37	1180.65	21.986	34	550.081	16.9935	36	405.5	19.0385
	unknown_Bacteria	3	1120.65	20.8686	3	723.716	22.3576	3	4.46178	0.209484
	Firmicutes	33	770.208	14.3428	32	474.746	14.6662	31	320.82	15.0627
	Bacteroidetes	14	313.475	5.83753	14	195.791	6.04854	14	122.204	5.73755
family	unknown_Bacteria	3	1120.65	20.8686	3	723.716	22.3576	3	4.46178	0.209484
	Corynebacteriaceae	7	609.932	11.3581	5	188.872	5.83478	7	25.6775	1.20558
	Enterobacteriaceae	10	567.409	10.5663	10	353.973	10.9352	10	101.177	4.75034
	unknown_Proteobacteria	1	237.816	4.4286	1	168.836	5.21582	1	1.16022	0.0544729
	Propionibacteriaceae	5	237.033	4.41402	5	147.004	4.54137	5	19.4672	0.914
	Streptococcaceae	3	228.482	4.25478	3	164.261	5.07449	3	7.47435	0.350925
	Moraxellaceae	10	185.402	3.45256	10	122.195	3.77493	9	130.288	6.11711
genus	unknown_Bacteria	3	1120.65	20.8686	3	723.716	22.3576	3	4.46178	0.209484
	Corynebacterium	7	609.932	11.3581	5	188.872	5.83478	7	25.6775	1.20558
	unknown_Enterobacteriaceae	1	268.436	4.99881	1	168.841	5.21596	1	1.02509	0.0481288
	unknown_Proteobacteria	1	237.816	4.4286	1	168.836	5.21582	1	1.16022	0.0544729
	Streptococcus	3	228.482	4.25478	3	164.261	5.07449	3	7.47435	0.350925
	Escherichia	3	176.676	3.29005	3	111.87	3.45597	3	11.5667	0.543065
	unknown_Bacteroidales	1	162.369	3.02364	1	95.9482	2.96411	1	1.26577	0.0594286
	unknown_Propionibacteriaceae	1	160.091	2.98121	1	98.8995	3.05528	1	1.32856	0.0623765
	unknown_Actinobacteria	2	142.545	2.65447	2	82.8322	2.55892	2	7.33741	0.344496
	Acinetobacter	6	133.255	2.48147	6	73.7081	2.27705	6	74.7166	3.508
	unknown_Gammaproteobacteria	1	111.51	2.07653	1	61.6397	1.90422	1	1.39246	0.065377
	unknown_Bacillales	1	110.238	2.05285	1	72.1042	2.2275	1	1.55988	0.0732376
	Staphylococcus	4	109.802	2.04472	4	71.5338	2.20988	4	12.4022	0.582292
olfactory status:
normosmia
dysosmia

[truncated: 6 more sheets: SuppTable10, SuppTable11, SuppTable12, SuppTable13, SuppTable14, SuppTable15]
